# Supplementary material for: Plasma Proteomic Profiling in Hypertrophic Cardiomyopathy Patients before and after Surgical Myectomy Reveals Post-Procedural Reduction in Systemic Inflammation
Source: Int J Mol Sci. 2021 Mar 1;22(5):2474. doi: 10.3390/ijms22052474 (PMC7957543; doi:10.3390/ijms22052474)
Supplement: Supplementary file 1 [file ijms-22-02474-s001.zip]

Archive with 1 entries (1 files):
- ijms-1119203-supplementary.xlsx
