# Supplementary material for: Plasma Proteomic Profiling in Hypertrophic Cardiomyopathy Patients before and after Surgical Myectomy Reveals Post-Procedural Reduction in Systemic Inflammation
Source: Int J Mol Sci. 2021 Mar 1;22(5):2474. doi: 10.3390/ijms22052474 (PMC7957543; doi:10.3390/ijms22052474)
Supplement: Supplementary file 1 [file ijms-22-02474-s001.zip › ijms-1119203-supplementary.xlsx]

## Sheet: Table S1
Upstream Regulator	Expr Fold Change	Molecule Type	Predicted Activation State	Activation z-score	Flags	p-value of overlap	Target Molecules in Dataset	Mechanistic Network
TNF		cytokine		0.489		7.04e-14	ACP5,ASGR1,BCL2L2,BMP6,C3,CA2,CD163,COTL1,CST7,CXCL13,EPHB2,FUT3,GSTP1,IL17RD,IL18BP,IL25,JUN,KYNU,MMP12,MST1R,NAMPT,POSTN,PRL,PSMA2,RPS3,TG,THBS2,TNFRSF18,TNFSF14,VEGFA	46 (16)
TGFB1		growth factor		1.019		1.28e-12	AFM,BMP6,C3,CADM1,CD163,COTL1,CXCL13,EGF,EPHB2,F2,FCGR3A/FCGR3B,HAMP,IL23R,JUN,LTA4H,MMP12,MST1R,NAMPT,PDXK,PLXNC1,POSTN,PRL,PRSS1,SEMA3A,TG,THBS2,TNFRSF12A,VEGFA	47 (19)
IFNG		cytokine		0.33		1.88e-11	BCL2L2,BMP6,C3,CD163,CD5L,EGF,EPOR,FCGR3A/FCGR3B,FLRT2,GSTP1,IL18BP,IL23R,IL25,JUN,KYNU,MMP12,MST1R,NAMPT,PRL,PSMA2,TG,TNFRSF12A,TNFSF12,VEGFA	45 (17)
FOS		transcription regulator		-1.427		3.92e-09	C3,CA2,CADM1,CDON,FLRT2,GSTP1,HAMP,JUN,NAMPT,PRL,PSMA2,SEMA3A,TNFRSF18,VEGFA	29 (13)
ERK1/2		group		0.574		6.03e-07	C3,HAMP,IL17RD,JUN,MMP12,NAMPT,POSTN,PRL,VEGFA	32 (14)
BMP2		growth factor		-0.833		6.43e-07	ACP5,ASGR1,EGF,HAMP,JUN,POSTN,TG,VEGFA	35 (15)
IL6		cytokine		0.451		1.67e-06	BMP6,C3,CD163,CXCL13,HAMP,HJV,IL23R,IL25,JUN,MMP12,NAMPT,TNFRSF12A,VEGFA	29 (13)
CD28		transmembrane receptor		-1.664		2.07e-06	CXCL13,HAMP,IL10RB,IL23R,JUN,NAMPT,PGAM1,PRSS1,TNFRSF18	28 (12)
CSF1		cytokine		1.432		2.75e-06	ACP5,CD163,FCGR3A/FCGR3B,GPNMB,IL18BP,JUN,MMP12,VEGFA	35 (17)
IL17A		cytokine		0.497		2.91e-06	C3,CD163,COTL1,CXCL13,IL25,JUN,TNFSF12,VEGFA	40 (13)
SRC		kinase		-0.913		3.18e-06	CA2,CDON,JUN,POSTN,PRL,VEGFA	45 (18)
PPARGC1A		transcription regulator		-0.822		3.82e-06	APOD,C3,HAMP,MB,PGAM1,POSTN,SEMA3A,TNFRSF12A,VEGFA
CX3CL1		cytokine				5.58e-06	APOD,BMP6,CD5L,CST7,GPNMB,POSTN
IgG		complex		1.506		9.29e-06	AFM,C3,HAMP,IL25,KLK8,MMP12,VEGFA	29 (9)
PDGF BB		complex		0.253		1.23e-05	BMP6,C3,JUN,MMP12,NAMPT,POSTN,TNFRSF12A,VEGFA	34 (16)
IL13		cytokine		-0.116		1.28e-05	C3,CA2,CD163,GPNMB,JUN,LTA4H,MMP12,PLXNC1,POSTN	20 (5)
IL4		cytokine		0.774		2e-05	ACP5,C3,CA2,CD163,CST7,FCGR3A/FCGR3B,FLRT2,JUN,LTA4H,MMP12,POSTN,PSMA2,VEGFA	27 (12)
TCR		complex		0.766		3.12e-05	APOD,CXCL13,JUN,PGAM1,RPS3,SEMA3A,TNFRSF12A,TNFRSF18	16 (5)
IL2		cytokine		-0.98		3.89e-05	C3,FCGR3A/FCGR3B,IL18BP,IL23R,JUN,KLK8,TNFRSF12A,TNFRSF18,TNFSF14,VEGFA	17 (3)
NFkB (complex)		complex		-1.026		4.09e-05	BCL2L2,C3,CST7,HAMP,JUN,KYNU,MST1R,NAMPT,TNFSF14,VEGFA	39 (10)
TGFBR2		kinase				5.83e-05	BMP6,JUN,MMP12,PRSS1,TNFRSF12A,VEGFA	33 (8)
miR-379-5p (and other miRNAs w/seed GGUAGAC)		mature microRNA				5.93e-05	BMP6,VEGFA
IL10RA		transmembrane receptor		1.134		6.01e-05	C3,CA2,CST7,EGF,IL18BP,NAMPT,POSTN
FGF1		growth factor		0.176		6.12e-05	GSTP1,JUN,POSTN,TNFRSF12A,VEGFA	38 (13)
F3		transmembrane receptor		-1.177	bias	6.91e-05	F2,HAMP,SEMA3A,VEGFA
ESR2		ligand-dependent nuclear receptor		-0.735		7.04e-05	C3,CA2,GSTP1,IL23R,MATN3,POSTN,PRL,THBS2,TNFRSF12A,VEGFA	32 (12)
APP		other		0.766		7.37e-05	BCL2L2,BMP6,C3,CD5L,EPHB2,GSTP1,JUN,KYNU,MMP12,NAMPT,PGAM1,VEGFA	42 (17)
JUN/JUNB/JUND		group				7.56e-05	C3,JUN,PRL	25 (9)
Raf		group		0.152		7.73e-05	EGF,HAMP,JUN,PRL	37 (15)
EGF	-1.067	growth factor		-0.995		8.02e-05	CXCL13,FUT3,GSTP1,JUN,MB,MMP12,PRL,TNFRSF12A,VEGFA	35 (16)
RAS		group		-0.716		8.39e-05	GSTP1,JUN,PRL,TG,VEGFA	33 (12)
IL1B		cytokine		-0.01		9.65e-05	C3,CXCL13,HAMP,IL23R,IL25,JUN,MMP12,NAMPT,PGAM1,POSTN,SEMA3A,VEGFA	42 (13)
miR-374b-5p (and other miRNAs w/seed UAUAAUA)		mature microRNA				9.87e-05	BMP6,VEGFA
Immunoglobulin		complex		-0.248		0.000103	CXCL13,FCGR3A/FCGR3B,GSTP1,IL10RB,IL25,NAMPT,POSTN,RPS3,TNFRSF18,VEGFA	36 (8)
CEBPA		transcription regulator		-0.404		0.000113	C3,CA2,GSTP1,HAMP,JUN,KLK14,KLK8,PRL	31 (13)
AGT		growth factor		0.807		0.000129	BMP6,C3,GSTP1,JUN,MMP12,NAMPT,POSTN,TFF2,THBS2,TNFRSF12A,VEGFA	29 (13)
FOXO1		transcription regulator		0.277		0.000138	BCL2L2,CA2,IL10RB,IL23R,JUN,MB,NAMPT,PRL
Stat3-Stat3		complex				0.000142	IL23R,JUN,VEGFA
ERK		group		0.946		0.000144	ACP5,IL23R,JUN,KYNU,POSTN,VEGFA	14 (8)
TMPRSS6		peptidase				0.000148	BMP6,HAMP
CYP19A1		enzyme		0.927		0.000149	EGF,JUN,PRL,VEGFA	30 (10)
LTB4R		G-protein coupled receptor				0.000156	EGF,HAMP,VEGFA
TWIST1		transcription regulator		-1.455		0.000192	APOD,C3,PRL,THBS2,VEGFA
JUN	1.101	transcription regulator		-1.006		0.000193	ACP5,C3,GSTP1,JUN,MMP12,NAMPT,PRL,VEGFA	37 (11)
COL18A1		other		0.152		0.000203	EPHB2,F11,JUN,VEGFA
mir-374		microRNA				0.000206	BMP6,VEGFA
AQP11		transporter				0.000206	EGF,MMP12
Ap1		complex				0.000238	GSTP1,JUN,MMP12,PRL,VEGFA	32 (11)
DRD2		G-protein coupled receptor				0.000258	JUN,PRL,VEGFA	35 (14)
CREBBP		transcription regulator				0.000262	CA2,CST7,HAMP,IL23R,JUN,PRL,VEGFA	24 (9)
RNF41		enzyme				0.000275	EPOR,HAMP
HJV	-1.057	other				0.000275	BMP6,HAMP
TEAD4		transcription regulator				0.00028	JUN,MB,POSTN,VEGFA
CSF1R		kinase				0.000322	CD163,HAMP,JUN
HRAS		enzyme		-0.463		0.000329	CDON,FLRT2,IL17RD,JUN,POSTN,PRL,RPS3,TG,VEGFA	36 (16)
IGF1		growth factor		-1.783		0.000347	EGF,JUN,PDXK,POSTN,PRL,TG,TNFRSF12A,VEGFA	30 (13)
TP53		transcription regulator		-0.386		0.000361	DCTN2,EGF,FLRT2,GSTP1,JUN,KAT6A,MB,NAMPT,POSTN,PRL,PSMA2,RPS3,TG,THBS2,TNFRSF18,VEGFA	35 (15)
TP73		transcription regulator		-1.511		0.000363	C3,CADM1,GPNMB,PRL,THBS2,TNFRSF12A,VEGFA	10 (3)
ZNF106		other				0.00037	C3,GPNMB,TNFRSF12A
LDL		complex		-0.617		0.000371	C3,CXCL13,JUN,MMP12,NAMPT,VEGFA	36 (17)
PRKCD		kinase		-1.19		0.000392	EPOR,JUN,MMP12,PRL,VEGFA	29 (13)
CCN2		growth factor		0.176		0.000404	BCL2L2,HAMP,JUN,VEGFA	22 (10)
BMP6	1.145	growth factor				0.000418	HAMP,SEMA3A,TNFRSF12A,VEGFA	4 (2)
RIPK1		kinase				0.000422	HAMP,MMP12,VEGFA	25 (8)
STAT6		transcription regulator		-1.481		0.000436	ACP5,CA2,CST7,FCGR3A/FCGR3B,FLRT2,HAMP,MMP12	18 (4)
Ferritin		complex				0.000439	BMP6,HAMP
MEMO1		other				0.000439	CA2,JUN
HOXB7		transcription regulator				0.000439	HAMP,VEGFA	22 (10)
FGF2		growth factor		-1.18		0.000467	EPOR,FUT3,GPNMB,JUN,PRL,TNFRSF12A,VEGFA	38 (14)
CREB1		transcription regulator		-1.937		0.000477	ESD,GPNMB,JUN,PDXK,PLXNC1,PRL,TG,VEGFA	20 (6)
ESR1		ligand-dependent nuclear receptor		-0.971		0.0005	BCL2L2,C3,CA2,COTL1,EGF,EPOR,HAMP,JUN,MST1R,PRL,TFF2,TNFRSF18,VEGFA	36 (15)
miR-16-5p (and other miRNAs w/seed AGCAGCA)		mature microRNA		1.356	bias	0.000504	BCL2L2,CADM1,F2,JUN,VEGFA
IL11RA		transmembrane receptor				0.000509	MMP12,POSTN,VEGFA
TFR2		transporter				0.000536	BMP6,EPOR
EP300		transcription regulator				0.000556	CA2,CST7,EPHB2,IL23R,JUN,PRL,VEGFA	24 (9)
CHUK		kinase		-1.987		0.000586	C3,CXCL13,EGF,HAMP,VEGFA	20 (5)
TRH		other				0.000606	F2,JUN,PRL	34 (10)
IGFBP2		other				0.000641	CADM1,POSTN,THBS2
NELFB		other				0.000642	RPS3,VEGFA
DDB2		other				0.000642	SEMA3A,VEGFA
HIF1A		transcription regulator		-0.691		0.00065	EPOR,HAMP,IL23R,JUN,MB,MST1R,VEGFA	20 (5)
RAC1		enzyme				0.000657	ACP5,JUN,PRL,VEGFA	30 (15)
RAF1		kinase		-0.447	bias	0.000692	CA2,CDON,JUN,PRL,VEGFA	33 (13)
IL10		cytokine		1.996		0.000728	BMP6,CD163,CXCL13,FCGR3A/FCGR3B,FLRT2,JUN,VEGFA	35 (13)
Jnk		group		0.739		0.000751	JUN,MMP12,POSTN,PRL,TNFRSF12A	26 (11)
mir-379		microRNA				0.000757	BMP6,VEGFA
SOX5		transcription regulator				0.000757	BMP6,HAMP
NCOR2		transcription regulator				0.000793	C3,JUN,MMP12
KLF11		transcription regulator				0.000831	EGF,MMP12,THBS2,VEGFA
STEAP3		transporter				0.000835	BMP6,TNFRSF12A,VEGFA
TP63		transcription regulator		0.934		0.000875	GPNMB,JUN,POSTN,STX1A,TFF2,THBS2,VEGFA	17 (7)
GALNT6		enzyme				0.000881	EPHB2,TFF2
SRSF3		other				0.000881	JUN,VEGFA
TRAF4		other				0.000881	HAMP,IL25
CD3		complex		-0.277		0.000986	IL10RB,IL23R,JUN,NAMPT,PGAM1,PRSS1,TNFRSF18,VEGFA	12 (2)
EPAS1		transcription regulator				0.00104	ACP5,HAMP,MB,NAMPT,VEGFA
IL1		group		1.076		0.00112	C3,IL17RD,JUN,KYNU,TG,VEGFA	47 (17)
miR-30c-5p (and other miRNAs w/seed GUAAACA)		mature microRNA		-0.152	bias	0.00118	ADAMTS15,F2,JUN,STX1A
IL27		cytokine				0.00127	CD163,IL10RB,IL18BP,TNFSF14
miR-122-5p (miRNAs w/seed GGAGUGU)		mature microRNA				0.00127	ANK2,BCL2L2,HJV
Integrin		complex				0.00131	JUN,VEGFA	24 (14)
DIRAS3		enzyme				0.00131	F2,PRL
ANXA7		ion channel				0.00138	BCL2L2,EPHB2,GSTP1
Growth hormone		group		1.103		0.00143	C3,GSTP1,JUN,NAMPT,PRL	46 (20)
ALOX12		enzyme				0.00147	JUN,VEGFA	17 (10)
CCR6		G-protein coupled receptor				0.00147	HAMP,MMP12
Lh		complex				0.0015	ACP5,PDXK,THBS2,TNFRSF12A,VEGFA
IL1A		cytokine		0.394		0.00155	APOD,C3,CA2,JUN,MMP12	19 (7)
ETS2		transcription regulator				0.00156	JUN,PRL,TNFSF14
SREBF1		transcription regulator				0.00163	ETHE1,GPNMB,HAMP,STX1A,VEGFA
MST1R	-1.053	kinase				0.00164	JUN,MST1R
PRKAA1		kinase		0		0.00169	CA2,EGF,H2BC21,VEGFA
CSF2		cytokine		-1.353		0.0018	ACP5,C3,CD163,EPOR,JUN,TNFRSF18,TNFSF14
PLCL1		enzyme				0.00182	HAMP,PRL
KDM3B		enzyme				0.00183	APOD,COLEC12,MB
Nr1h		group		-1.067		0.00185	APOD,BMP6,C3,CD5L
GATA4		transcription regulator				0.0021	EPOR,JUN,KLK14,PGAM1,POSTN
F2	-1.263	peptidase		-0.5	bias	0.00217	COTL1,CXCL13,JUN,TNFRSF12A,VEGFA	33 (15)
MAP2K1/2		group				0.00219	C3,JUN,VEGFA	29 (12)
OSM		cytokine		-0.591		0.0022	CXCL13,EPHB2,GPNMB,HAMP,JUN,NAMPT,VEGFA	36 (15)
B4GALNT1		enzyme				0.0022	C3,VEGFA
STAT5B		transcription regulator		-1.406		0.0022	CA2,GSTP1,HAMP,MB,OMD
MAPK7		kinase				0.00227	BCL2L2,JUN,VEGFA	25 (10)
MMP9		peptidase				0.00227	MMP12,TNFSF12,VEGFA
MTPN		transcription regulator				0.00227	APOD,BCL2L2,JUN
SMAD3		transcription regulator		-1.108		0.00233	BMP6,C3,JUN,MMP12,VEGFA	37 (14)
JUND		transcription regulator				0.00235	C3,PRL,VEGFA	18 (7)
MAPK13		kinase				0.00241	HAMP,VEGFA	8 (3)
Mt2		other				0.00241	GSTP1,JUN
PRKCE		kinase				0.00243	CDON,JUN,VEGFA	26 (12)
CCL5		cytokine				0.00251	CD163,EGF,NAMPT
WNT3A		cytokine		0.555		0.00255	COLEC12,CST7,GPNMB,JUN,VEGFA	5 (2)
FGF4		growth factor				0.00262	PRL,VEGFA	41 (15)
MAP3K3		kinase				0.00262	JUN,POSTN	12 (6)
HFE		transmembrane receptor				0.00262	BMP6,HAMP
CCN1		other				0.00268	C3,IL10RB,VEGFA	13 (4)
PPP3CA		phosphatase				0.00268	C3,CA2,GSTP1
FOXP3		transcription regulator				0.0027	CXCL13,JUN,TNFRSF18,VEGFA	19 (6)
MC4R		G-protein coupled receptor				0.00284	HAMP,PSMA2
ADORA1		G-protein coupled receptor				0.00284	HAMP,MMP12
TCL1A		transcription regulator				0.00286	CD5L,GPNMB,MMP12
NFKBIA		transcription regulator		-0.032		0.00287	BCL2L2,C3,JUN,PRL,TNFSF14,VEGFA	35 (6)
RXRA		ligand-dependent nuclear receptor				0.0029	C3,COLEC12,MMP12,PRL,VEGFA	18 (7)
AREG		growth factor				0.00296	C3,H2BC21,JUN
DSCAML1		other				0.00296	BMP6,NTN4,PLXNC1
TFRC		transporter				0.00296	JUN,MMP12,TNFRSF12A
NKX2-1		transcription regulator				0.00303	PLA2G1B,TFF2,TG,VEGFA
C3	-1.107	peptidase				0.00305	C3,JUN,VEGFA	33 (16)
NADPH oxidase		complex				0.00307	JUN,MMP12	18 (11)
CHI3L1		enzyme				0.00307	NAMPT,VEGFA
ADORA3		G-protein coupled receptor				0.00307	HAMP,VEGFA
CD9		other				0.00307	HAMP,VEGFA
Mt1		other				0.00307	GSTP1,JUN
PI3K (complex)		complex		-0.441		0.00315	GSTP1,JUN,MMP12,POSTN,VEGFA	32 (14)
AACS		enzyme				0.00317	HAMP
UBE2Q1		enzyme				0.00317	PRL
LTN1		enzyme				0.00317	HAMP
SYTL1		enzyme				0.00317	HAMP
RNF7		enzyme				0.00317	JUN
PLA2G4B		enzyme				0.00317	HAMP
GNG4		enzyme				0.00317	HAMP
RHOQ		enzyme				0.00317	PRL
RPN2		enzyme				0.00317	GSTP1
CDA		enzyme				0.00317	HAMP
HECW1		enzyme				0.00317	HAMP
GPR176		G-protein coupled receptor				0.00317	HAMP
TAS2R16		G-protein coupled receptor				0.00317	HAMP
GPR63		G-protein coupled receptor				0.00317	HAMP
GPR75		G-protein coupled receptor				0.00317	HAMP
ADGRF1		G-protein coupled receptor				0.00317	HAMP
GPR78		G-protein coupled receptor				0.00317	HAMP
P2RY10		G-protein coupled receptor				0.00317	HAMP
TAS2R14		G-protein coupled receptor				0.00317	HAMP
ADGRL3		G-protein coupled receptor				0.00317	HAMP
GPR85		G-protein coupled receptor				0.00317	HAMP
NPY4R/NPY4R2		G-protein coupled receptor				0.00317	HAMP
G-Actin		group				0.00317	JUN
BMP8B		growth factor				0.00317	HAMP
GRIK2		ion channel				0.00317	HAMP
GABRA6		ion channel				0.00317	HAMP
NPRL2		kinase				0.00317	HAMP
TTBK2		kinase				0.00317	HAMP
TEX14		kinase				0.00317	HAMP
SCYL1		kinase				0.00317	HAMP
MAPK4		kinase				0.00317	HAMP
CAMKV		kinase				0.00317	HAMP
CSNK1D		kinase				0.00317	HAMP
BUB1		kinase				0.00317	HAMP
PIK3R4		kinase				0.00317	HAMP
TLK2		kinase				0.00317	HAMP
TESK1		kinase				0.00317	HAMP
PKN3		kinase				0.00317	HAMP
miR-147a (miRNAs w/seed UGUGUGG)		mature microRNA				0.00317	VEGFA
miR-504-5p (and other miRNAs w/seed GACCCUG)		mature microRNA				0.00317	VEGFA
EVA1C		other				0.00317	EPOR
CPNE4		other				0.00317	HAMP
CPNE2		other				0.00317	HAMP
IQUB		other				0.00317	PRL
RASAL1		other				0.00317	HAMP
CDH12		other				0.00317	HAMP
ADAP1		other				0.00317	HAMP
SHOC2		other				0.00317	HAMP
DEFB126		other				0.00317	HAMP
PSG3		other				0.00317	HAMP
FGD4		other				0.00317	HAMP
TRO		other				0.00317	HAMP
NOP2		other				0.00317	HAMP
DOK5		other				0.00317	HAMP
CDC42EP5		other				0.00317	HAMP
GNG11		other				0.00317	HAMP
CFHR5	-1.272	other				0.00317	HAMP
COTL1	-1.188	other				0.00317	HAMP
SYTL5		other				0.00317	HAMP
CSRP1		other				0.00317	HAMP
GIPC2		other				0.00317	HAMP
RASAL2		other				0.00317	HAMP
RASA4		other				0.00317	HAMP
PKHD1		other				0.00317	HAMP
DOCK5		other				0.00317	HAMP
CNKSR1		other				0.00317	HAMP
C8A		other				0.00317	HAMP
Scgb1b27 (includes others)		other				0.00317	F2
TNNT3		other				0.00317	HAMP
Peg3		other				0.00317	VEGFA
TBL3		peptidase				0.00317	HAMP
CHMP1A		peptidase				0.00317	HAMP
CFI		peptidase				0.00317	C3
PSMA1		peptidase				0.00317	GSTP1
CFD		peptidase				0.00317	C3
INPP5A		phosphatase				0.00317	HAMP
MSL3		transcription regulator				0.00317	HAMP
TRIP4		transcription regulator				0.00317	HAMP
FANK1		transcription regulator				0.00317	JUN
ZSCAN26		transcription regulator				0.00317	HAMP
ZNF354A		transcription regulator				0.00317	HAMP
BTF3		transcription regulator				0.00317	HAMP
BORCS8-MEF2B		transcription regulator				0.00317	JUN
ZNF141		transcription regulator				0.00317	HAMP
ZNF274		transcription regulator				0.00317	HAMP
DPF2		transcription regulator				0.00317	CXCL13
ZNF132		transcription regulator				0.00317	HAMP
Klf7		transcription regulator				0.00317	TG
SUPT6H		transcription regulator				0.00317	HAMP
PLXND1		transmembrane receptor				0.00317	VEGFA
CDH23		transporter				0.00317	HAMP
SYT15		transporter				0.00317	HAMP
SYT3		transporter				0.00317	HAMP
SYT10		transporter				0.00317	HAMP
POU2F2		transcription regulator				0.00324	H2BC21,JUN,TNFRSF12A
CRHR1		G-protein coupled receptor				0.00331	HAMP,VEGFA
GPD1		enzyme				0.00334	CXCL13,F11,MMEL1
MAPK14		kinase		-1.982		0.00352	ACP5,JUN,PRL,VEGFA	35 (13)
BMPR1B		kinase				0.00356	HAMP,POSTN	11 (4)
TAF6		transcription regulator				0.00356	HAMP,JUN
IL18		cytokine				0.00365	FCGR3A/FCGR3B,IL18BP,JUN,VEGFA	23 (8)
SLC25A13		transporter				0.00365	CXCL13,F11,MMEL1
INHBB		growth factor				0.00381	HAMP,THBS2
CRYAB		other				0.00381	HAMP,VEGFA
SPP1		cytokine		0		0.00392	CA2,CD163,EGF,VEGFA
Sos		group				0.00392	CA2,CADM1,FLRT2,TNFRSF18
STAT3		transcription regulator		-1.018		0.00417	CDON,CXCL13,HAMP,IL23R,MMP12,NAMPT,VEGFA	38 (15)
CXCL12		cytokine		0.762		0.0042	ACP5,BMP6,CA2,JUN
Creb		group		-0.577		0.00426	BMP6,CD5L,JUN,PRL,VEGFA	23 (8)
Nfat (family)		group				0.00432	ACP5,MB,TNFSF14
CEBPD		transcription regulator				0.00432	C3,HAMP,PRL
MEF2		group				0.00435	JUN,MB
SRSF1		other				0.00435	MST1R,VEGFA
PTGER2		G-protein coupled receptor				0.00456	ESD,HAMP,VEGFA
PAX6		transcription regulator				0.00457	ACP5,BCL2L2,F2,VEGFA
GATA6		transcription regulator		1		0.00457	CD163,CD5L,CXCL13,KLK14
C1QA		other				0.00463	C3,CD163
SMAD5		transcription regulator				0.00463	HAMP,VEGFA
PTGS2		enzyme		-0.882		0.00465	CD163,PLXNC1,TNFRSF12A,VEGFA
Mek		group		-0.287		0.00482	EPHB2,JUN,MST1R,PRL,TG
HLX		transcription regulator				0.00492	JUN,KYNU
TNFSF12	-1.179	cytokine				0.00493	BCL2L2,MMP12,TNFRSF12A
F2R		G-protein coupled receptor				0.00519	F11,HAMP,VEGFA
IL23A		cytokine				0.00522	CXCL13,IL23R	8 (3)
ADA		enzyme				0.00522	MMP12,VEGFA
CDC42		enzyme				0.00522	JUN,PRL	33 (13)
Calcineurin A		group				0.00522	JUN,MB	2 (2)
GRP		growth factor				0.00522	JUN,VEGFA	31 (15)
VAV1		transcription regulator				0.00522	JUN,VEGFA	23 (13)
Mapk		group				0.00532	JUN,PRL,VEGFA	39 (14)
NKX2-3		transcription regulator		0		0.00538	FLRT2,IL18BP,POSTN,SEMA3A
FOXO4		transcription regulator				0.00546	IL10RB,NAMPT,VEGFA
FUS-DDIT3		fusion gene/product				0.00552	NAMPT,STX1A
PI3K (family)		group				0.00559	HAMP,MMP12,VEGFA	27 (11)
mir-10		microRNA				0.00559	BCL2L2,EPHB2,VEGFA
Ap2		group				0.00583	C3,VEGFA
Fgf		group				0.00583	JUN,PRL	29 (12)
PRKCZ		kinase				0.00583	JUN,VEGFA	25 (15)
SOST		other				0.00583	ACP5,CA2
NLRP12		other				0.00583	CXCL13,JUN
ANGPT2		growth factor		0.345		0.00591	CD163,POSTN,THBS2,TNFRSF12A
Cop9 Signalosome		complex				0.00633	JUN
Clock-Bmal1		complex				0.00633	NAMPT
Arnt-Hif1a		complex				0.00633	MST1R
CCL14		cytokine				0.00633	HAMP
EXT2		enzyme				0.00633	HAMP
PCNA		enzyme				0.00633	HAMP
PDIA4		enzyme				0.00633	TG
CHST1		enzyme				0.00633	HAMP
ADGRL2		G-protein coupled receptor				0.00633	HAMP
OPN1LW		G-protein coupled receptor				0.00633	HAMP
ADGRG1		G-protein coupled receptor				0.00633	VEGFA
NMUR1		G-protein coupled receptor				0.00633	HAMP
OPN1SW		G-protein coupled receptor				0.00633	HAMP
ADGRV1		G-protein coupled receptor				0.00633	HAMP
GPR6		G-protein coupled receptor				0.00633	HAMP
S1PR5		G-protein coupled receptor				0.00633	HAMP
OPN4		G-protein coupled receptor				0.00633	VEGFA
Pak		group				0.00633	PRL
FGF22		growth factor				0.00633	HAMP
SOSTDC1		growth factor				0.00633	HAMP
GRIA4		ion channel				0.00633	HAMP
KCNH2		ion channel				0.00633	HAMP
PAK6		kinase				0.00633	HAMP
BMP2K		kinase				0.00633	HAMP
MAP4K3		kinase				0.00633	HAMP
CDK11B		kinase				0.00633	VEGFA
PYGO2		other				0.00633	HAMP
TCHP		other				0.00633	VEGFA
CNMD		other				0.00633	VEGFA
SEMA4A		other				0.00633	VEGFA
PYGO1		other				0.00633	HAMP
BATF2		other				0.00633	JUN
Mir205hg		other				0.00633	PRL
CADPS2		other				0.00633	HAMP
PSG1		other				0.00633	VEGFA
SCRIB		other				0.00633	EPOR
FGB		other				0.00633	HAMP
VANGL1		other				0.00633	JUN
TLE6		other				0.00633	ACP5
CFP		other				0.00633	HAMP
FRAT1		other				0.00633	JUN
IRS4		other				0.00633	HAMP
MAP4		other				0.00633	VEGFA
ADAMTS9		peptidase				0.00633	VEGFA
HOXC5		transcription regulator				0.00633	HAMP
VAX2		transcription regulator				0.00633	EPHB2
ETV7		transcription regulator				0.00633	BMP6
RNF112		transcription regulator				0.00633	HAMP
GTF2E2		transcription regulator				0.00633	HAMP
SALL1		transcription regulator				0.00633	VEGFA
ZFP36L1		transcription regulator				0.00633	VEGFA
ARNTL2		transcription regulator				0.00633	HAMP
PREB		transcription regulator				0.00633	PRL
PGLYRP3		transmembrane receptor				0.00633	HAMP
SEMA6A		transmembrane receptor				0.00633	HAMP
SORCS3		transporter				0.00633	HAMP
SYTL4		transporter				0.00633	STX1A
ATP9A		transporter				0.00633	VEGFA
MYC		transcription regulator		-1.796		0.00643	F2,FUT3,HAMP,JUN,KLK14,PGAM1,RPS3,THBS2,TNFRSF12A,VEGFA	22 (3)
VIP		other				0.00645	EGF,HAMP,PRL	19 (4)
BMP4		growth factor				0.00647	HAMP,JUN,POSTN,VEGFA	35 (15)
NSD2		enzyme				0.00648	CA2,JUN
KRT14		other				0.00648	KLK14,KLK8
PAX8		transcription regulator				0.00648	PRL,TG
Alpha catenin		group				0.00675	MMP12,THBS2,TNFRSF12A
ALOX15		enzyme				0.00682	HAMP,JUN
JAG2		growth factor				0.00682	C3,MMP12
NDRG1		kinase				0.00682	JUN,VEGFA	7 (3)
IGHM		transmembrane receptor				0.00682	CXCL13,JUN
WT1		transcription regulator		-0.805		0.00687	EPOR,HAMP,PRL,VEGFA
REL		transcription regulator		-1.067	bias	0.00697	COTL1,EPHB2,JUN,KAT6A
KEAP1		transcription regulator				0.00716	GSTP1,MST1R
LEP		growth factor		-1.253		0.00723	JUN,MMP12,NAMPT,PRL,TG,VEGFA	39 (14)
NORAD		other				0.00752	JUN,TNFRSF12A
TNIP1		other				0.00752	HAMP,KLK14
NR1H3		ligand-dependent nuclear receptor		-1		0.00759	APOD,CD5L,GSTP1,VEGFA
RUNX2		transcription regulator				0.00788	FLRT2,TG,VEGFA
IFNA2		cytokine				0.00792	CXCL13,IL10RB,PLA2G1B,VEGFA
NR3C1		ligand-dependent nuclear receptor				0.00799	BCL2L2,GSTP1,JUN,NAMPT,PRL,TNFRSF12A,TNFSF14	29 (13)
MAPT		other				0.00817	C3,GSTP1,JUN,PGAM1,VEGFA	32 (15)
RPS6KB1		kinase				0.00824	HAMP,IL23R	14 (4)
ABL1		kinase				0.00824	C3,VEGFA	15 (4)
Akt		group		-0.537		0.00826	JUN,MMP12,THBS2,TNFSF14,VEGFA	23 (9)
MIF		cytokine				0.0084	IL23R,IL25,JUN	27 (9)
RUNX1		transcription regulator				0.00848	CST7,IL23R,TNFRSF18,VEGFA
SMAD4		transcription regulator				0.00848	HAMP,MST1R,NAMPT,VEGFA	29 (11)
PTEN		phosphatase		0.764		0.00859	C3,CA2,CXCL13,EGF,PRL,TG,VEGFA	33 (8)
Collagen type II		complex				0.00862	BMP6,TNFSF14
NGF		growth factor		-1.567		0.00872	HAMP,JUN,TNFRSF12A,VEGFA	38 (20)
MEF2C		transcription regulator				0.00893	JUN,MMP12,POSTN
IHH		enzyme				0.009	CD163,VEGFA
WBP2		transcription regulator				0.0093	COLEC12,CST7,JUN
HDAC4		transcription regulator				0.0093	JUN,TNFRSF12A,VEGFA
PAX1		transcription regulator				0.00939	HAMP,KLK14
CD40LG		cytokine		-0.078		0.00942	CA2,JUN,NAMPT,PSMA2,VEGFA	37 (15)
FERMT3		enzyme				0.00949	VEGFA
DLST		enzyme				0.00949	JUN
TRAF7		enzyme				0.00949	JUN
GCDH		enzyme				0.00949	HAMP
OPN5		G-protein coupled receptor				0.00949	HAMP
IGF receptor		group				0.00949	VEGFA
IRS		group				0.00949	VEGFA
IL10R		group				0.00949	IL23R
potassium channel		group				0.00949	JUN
TRPC5		ion channel				0.00949	PRL
IKBKG		kinase				0.00949	C3,TG,VEGFA
MAPK15		kinase				0.00949	JUN
KALRN		kinase				0.00949	HAMP
VRK1		kinase				0.00949	HAMP
STK16		kinase				0.00949	VEGFA
MAP3K9		kinase				0.00949	HAMP
MARK3		kinase				0.00949	ACP5
PIK3C2A		kinase				0.00949	VEGFA
miR-520g-3p (and other miRNAs w/seed CAAAGUG)		mature microRNA				0.00949	VEGFA
miR-2682-5p (and other miRNAs w/seed AGGCAGU)		mature microRNA				0.00949	VEGFA
LZTS2		other				0.00949	HAMP
PRR7		other				0.00949	JUN
KLHL2		other				0.00949	JUN
RPL13A		other				0.00949	CXCL13
STRAP		other				0.00949	JUN
KRT5		other				0.00949	VEGFA
Pkhd1		other				0.00949	VEGFA
SRSF5		other				0.00949	VEGFA
HOXB8		transcription regulator				0.00949	HAMP
KLF16		transcription regulator				0.00949	HAMP
ZNF335		transcription regulator				0.00949	HAMP
BTG1		transcription regulator				0.00949	JUN
RING1		transcription regulator				0.00949	JUN
IRX1		transcription regulator				0.00949	H2BC21
DMBT1		transmembrane receptor				0.00949	HAMP
ASGR2		transmembrane receptor				0.00949	ASGR1
SP1		transcription regulator				0.00978	EPOR,JUN,MST1R,STX1A,TNFSF14,VEGFA	19 (4)
ADORA2B		G-protein coupled receptor				0.00979	MMP12,VEGFA	14 (7)
GNRH		group				0.00979	JUN,SEMA3A
AGTR1		G-protein coupled receptor				0.0102	GSTP1,JUN
KDR		kinase				0.0102	HAMP,VEGFA
PPRC1		transcription regulator				0.0102	BMP6,NAMPT
IL22		cytokine				0.0103	C3,CXCL13,TFF2
THRA		ligand-dependent nuclear receptor				0.0103	HAMP,JUN,PRL
estrogen receptor		group				0.0106	C3,JUN,TFF2,VEGFA
EGR3		transcription regulator				0.0106	ESD,JUN
FCGR2A		transmembrane receptor				0.0106	FCGR3A/FCGR3B,VEGFA
HMOX1		enzyme				0.0109	THBS2,TNFSF14,VEGFA
SOCS1		other				0.0109	HAMP,JUN,MMP12
NAMPT	-1.216	cytokine				0.011	JUN,NAMPT
ABCG1		transporter				0.011	CXCL13,IL10RB
FSH		complex				0.0111	ACP5,BCL2L2,JUN,PDXK,VEGFA
ERBB2		kinase		-0.264		0.0111	CADM1,CDON,EPHB2,IL25,JUN,MMP12,PRL,VEGFA
ITGB1		transmembrane receptor				0.0111	JUN,TNFSF12,VEGFA
IRS2		enzyme				0.0114	PRL,VEGFA
ADRA1A		G-protein coupled receptor				0.0119	JUN,VEGFA
ADRA1D		G-protein coupled receptor				0.0119	JUN,VEGFA
GNG7		enzyme				0.0126	HAMP
RNASEH1		enzyme				0.0126	RPS3
P2RY11		G-protein coupled receptor				0.0126	HAMP
Hspg		group				0.0126	VEGFA
TAOK2		kinase				0.0126	GSTP1
FASTK		kinase				0.0126	HAMP
PIK3C2B		kinase				0.0126	HAMP
FER		kinase				0.0126	HAMP
DLG3		kinase				0.0126	EPHB2
NUCKS1		kinase				0.0126	HAMP
RPS6KA1		kinase				0.0126	HAMP
Meg3		other				0.0126	VEGFA
CDH3		other				0.0126	HAMP
RAB11FIP3		other				0.0126	JUN
NMB		other				0.0126	JUN
FBLN2		other				0.0126	VEGFA
TIAM1		other				0.0126	JUN
ORM2		other				0.0126	HAMP
PER3		other				0.0126	PRL
GIPC1		other				0.0126	HAMP
CCNA1		other				0.0126	VEGFA
CFL1		other				0.0126	JUN
Mt3		other				0.0126	GSTP1
PDIA3		peptidase				0.0126	FCGR3A/FCGR3B
MED24		transcription regulator				0.0126	HAMP
ZKSCAN3		transcription regulator				0.0126	VEGFA
RTN4		other				0.0128	JUN,VEGFA
EGFR		kinase		1.27		0.0129	EGF,HAMP,JUN,MST1R,POSTN,VEGFA
RBPJ		transcription regulator				0.013	EGF,JUN,VEGFA
MAP3K8		kinase				0.0132	COLEC12,FAM107B,JUN
GRB2		other				0.0132	HAMP,KLK14
PLAG1		transcription regulator				0.0132	STX1A,VEGFA
NKX3-1		transcription regulator				0.0132	CA2,CXCL13
APC		enzyme				0.0135	HAMP,TNFRSF12A,VEGFA
DCN		other				0.0137	SEMA3A,VEGFA
SMAD7		transcription regulator				0.0137	HAMP,MMP12,VEGFA
FOSL2		transcription regulator				0.0137	HAMP,PRL
CD5		transmembrane receptor				0.0137	IL10RB,IL23R
STAT5A		transcription regulator				0.0138	EPOR,HAMP,PRL,TNFRSF18
CREM		transcription regulator				0.0139	PDXK,PRL,VEGFA
CEBPB		transcription regulator		-1.174		0.0141	C3,HAMP,IL18BP,JUN,PRL
INSR		kinase				0.0142	IL25,MMP12,NAMPT,PLA2G1B,THBS2
PRL	-1.299	cytokine		1.411		0.0144	EGF,GPNMB,JUN,PRL
RORC		ligand-dependent nuclear receptor				0.0144	GSTP1,IL23R,VEGFA
ADRA1B		G-protein coupled receptor				0.0146	JUN,VEGFA
CDKN2A		transcription regulator		0.533		0.0148	C3,CXCL13,JUN,VEGFA
RAR-RXR		complex				0.0158	VEGFA
CCL17		cytokine				0.0158	HAMP
CCL20		cytokine				0.0158	POSTN
EPO		cytokine				0.0158	CA2,EPOR,JUN,VEGFA
RNF187		enzyme				0.0158	JUN
DDX21		enzyme				0.0158	RPS3
GCLC		enzyme				0.0158	JUN
NAA10		enzyme				0.0158	VEGFA
GALR1		G-protein coupled receptor				0.0158	HAMP
P2RY12		G-protein coupled receptor				0.0158	HAMP
CSF		group				0.0158	C3
Atf		group				0.0158	JUN
FGF6		growth factor				0.0158	HAMP
NCK2		kinase				0.0158	HAMP
MAPKAPK5		kinase				0.0158	HAMP
CSNK1A1		kinase				0.0158	HAMP
Ftx		other				0.0158	JUN
SEMA3F		other				0.0158	VEGFA
MCF2		other				0.0158	HAMP
WSB1		other				0.0158	VEGFA
ARHGEF25		other				0.0158	JUN
SRSF6		other				0.0158	VEGFA
Cox5b		other				0.0158	POSTN
PSMB5		peptidase				0.0158	GSTP1
NEUROD4		transcription regulator				0.0158	HAMP
ZMIZ2		transcription regulator				0.0158	JUN
TAF9		transcription regulator				0.0158	HAMP
MS4A2		transmembrane receptor				0.0158	HAMP
SLC39A8		transporter				0.0158	MMP12
MAPK9		kinase				0.0161	EGF,JUN,MMP12
ELK1		transcription regulator				0.0161	JUN,PRL
HIC1		transcription regulator				0.0161	CA2,MMP12
Tgf beta		group		-0.083		0.0165	JUN,POSTN,TNFRSF12A,VEGFA
CCL11		cytokine				0.0166	BMP6,TNFSF14
NFE2L2		transcription regulator		-0.542		0.0166	ESD,GSTP1,MMP12,MST1R,VEGFA
NOTCH3		transcription regulator				0.0166	APOD,VEGFA
JAK2		kinase				0.0169	CST7,EPOR,KLK8
TNFRSF1A		transmembrane receptor				0.0174	CXCL13,JUN,VEGFA
GSTP1	-1.162	enzyme				0.0177	CXCL13,GSTP1,JUN
SOX2		transcription regulator		-0.669		0.0178	BMP6,FAM107B,JUN,KLK14,VEGFA
RELA		transcription regulator		-1.698		0.0178	C3,JUN,MST1R,NAMPT,VEGFA
RARB		ligand-dependent nuclear receptor				0.0182	JUN,PLA2G1B,VEGFA
IL6ST		transmembrane receptor				0.0182	HAMP,JUN
NR4A3		ligand-dependent nuclear receptor				0.0187	MB,PRL
PPARA		ligand-dependent nuclear receptor		-0.695		0.0187	C3,ETHE1,GSTP1,PRL,VEGFA
MBD2		transcription regulator				0.0187	GSTP1,TFF2
IL21		cytokine				0.0188	CXCL13,IL23R,MMP12
FUT4		enzyme				0.0189	MMP12
CYP11B2		enzyme				0.0189	VEGFA
RGS3		enzyme				0.0189	HAMP
RAP1A		enzyme				0.0189	TG
GCLM		enzyme				0.0189	JUN
NPY5R		G-protein coupled receptor				0.0189	HAMP
Gpcr		group				0.0189	JUN
FGF13		growth factor				0.0189	VEGFA
PRKACB		kinase				0.0189	PRL
TRAT1		kinase				0.0189	HAMP
SRPK1		kinase				0.0189	VEGFA
PRKAR2A		kinase				0.0189	PRL
EPHA4		kinase				0.0189	HAMP
ANKHD1/ANKHD1-EIF4EBP3		other				0.0189	VEGFA
ZMYND10		other				0.0189	VEGFA
UCN3		other				0.0189	VEGFA
PROK2		other				0.0189	VEGFA
CD55		other				0.0189	HAMP
SLC7A11-AS1		other				0.0189	JUN
ELP1		other				0.0189	VEGFA
DNAJA3		other				0.0189	VEGFA
GPS1		other				0.0189	HAMP
SAG		other				0.0189	HAMP
Paxip1		other				0.0189	VEGFA
CXXC4		other				0.0189	EPHB2
CASP6		peptidase				0.0189	HAMP
PPP1R14B		phosphatase				0.0189	VEGFA
TRIM27		transcription regulator				0.0189	HAMP
DLX4		transcription regulator				0.0189	VEGFA
AATF		transcription regulator				0.0189	JUN
FOXE1		transcription regulator				0.0189	TG
CR1		transmembrane receptor				0.0189	C3
ABCC5		transporter				0.0189	HAMP
SLCO1C1		transporter				0.0189	VEGFA
GJB1		transporter				0.0189	VEGFA
RASA1		transporter				0.0189	HAMP
SOX7		transcription regulator				0.0192	EPHB2,KLK14
TRIM28		transcription regulator				0.0192	CA2,HAMP
MAPK8		kinase				0.0194	APOD,EGF,JUN
TNFSF13B		cytokine				0.0198	JUN,NAMPT
IGF2		growth factor				0.0202	MMP12,THBS2,VEGFA
BMP7		growth factor				0.0202	HAMP,MST1R,VEGFA
GNAS		enzyme				0.0203	PRL,TG
KCNE3		ion channel				0.0209	CXCL13,IL23R
mir-133		microRNA				0.0209	BCL2L2,GSTP1
Collagen type I (complex)		complex				0.0214	F11,MMP12
DKK1		growth factor				0.0214	BMP6,EPHB2
MAP2K3		kinase				0.0214	GSTP1,VEGFA
USF2		transcription regulator				0.0214	ACP5,HAMP
nicotinic acetylcholine receptor		complex				0.022	JUN
CXCL6		cytokine				0.022	HAMP
TRAF3IP2		enzyme				0.022	POSTN,TNFRSF12A
ATE1		enzyme				0.022	JUN
GPR68		G-protein coupled receptor				0.022	HAMP
FZD5		G-protein coupled receptor				0.022	VEGFA
Pro-inflammatory Cytokine		group				0.022	CXCL13,HAMP
asparaginase		group				0.022	EGF
SERCA		group				0.022	JUN
MSTN		growth factor				0.022	HAMP,VEGFA
PDGFD		growth factor				0.022	VEGFA
HIPK2		kinase				0.022	EPOR,VEGFA
mir-296		microRNA				0.022	PRSS1
LOC102555023		other				0.022	TG
BICC1		other				0.022	EGF
PDCD10		other				0.022	VEGFA
SCGB3A2		other				0.022	MMP12
RASSF8		other				0.022	POSTN
ZNF665		other				0.022	POSTN
ORM1		other				0.022	HAMP
ZNF528		other				0.022	POSTN
CLEC4M		other				0.022	C3
H4-16		other				0.022	GSTP1
ZNF708		other				0.022	POSTN
TEAD1		transcription regulator				0.022	MB,POSTN
ZNF100		transcription regulator				0.022	POSTN
ZNF85		transcription regulator				0.022	POSTN
ZNF254		transcription regulator				0.022	POSTN
ZNF431		transcription regulator				0.022	POSTN
MAGED1		transcription regulator				0.022	JUN
ZNF43		transcription regulator				0.022	POSTN
ZNF429		transcription regulator				0.022	POSTN
HNF1A		transcription regulator				0.022	ASGR1,F11,F2,FAM107B,FUT3
CD3G		transmembrane receptor				0.022	HAMP
IL5RA		transmembrane receptor				0.022	HAMP
SLC30A10		transporter				0.022	PRL
GNA14		enzyme				0.0226	FCGR3A/FCGR3B,VEGFA
KAT2A		enzyme				0.0226	JUN,PGAM1
RXRB		ligand-dependent nuclear receptor				0.0226	COLEC12,MMP12
SHC1		other				0.0226	CXCL13,GSTP1
RNF31		enzyme				0.0231	CXCL13,IL18BP
Ins1		other		-1.004		0.0232	GSTP1,JUN,PRL,VEGFA
LCK		kinase				0.0237	JUN,VEGFA
GNRH1		other				0.0237	JUN,PRL
ADAM12		peptidase				0.0237	ADAMTS15,OMD
ATF4		transcription regulator				0.0239	JUN,TNFRSF12A,VEGFA
EGR1		transcription regulator				0.0239	JUN,PRL,VEGFA
SOX4		transcription regulator				0.0242	HAMP,KLK8,KYNU
Hif1		complex				0.0243	EPOR,VEGFA
FOXO3		transcription regulator				0.0245	IL10RB,NAMPT,NTN4,VEGFA
MAP2K6		kinase				0.0249	ACP5,JUN
LDHB		enzyme				0.0251	MB
EFEMP1		enzyme				0.0251	VEGFA
LAMA4		enzyme				0.0251	VEGFA
OPRK1		G-protein coupled receptor				0.0251	HAMP
DRD4		G-protein coupled receptor				0.0251	HAMP
OXTR		G-protein coupled receptor				0.0251	HAMP
Cpla2		group				0.0251	VEGFA
Lefty		group				0.0251	PRL
Muscarinic cholinergic receptor		group				0.0251	JUN
MAP3K12		kinase				0.0251	JUN
TEC		kinase				0.0251	HAMP
PIK3R3		kinase				0.0251	HAMP
miR-140-5p (and other miRNAs w/seed AGUGGUU)		mature microRNA				0.0251	VEGFA
ANGPTL6		other				0.0251	VEGFA
FNIP1		other				0.0251	MB
LGI1		other				0.0251	MMP12
APCS		other				0.0251	CD163
H3-3A/H3-3B		other				0.0251	EGF
WNT7B		other				0.0251	VEGFA
RASSF10		other				0.0251	JUN
GRB10		other				0.0251	MMP12
JDP2		transcription regulator				0.0251	JUN
DEAF1		transcription regulator				0.0251	HAMP
NKX3-2		transcription regulator				0.0251	POSTN
TBL1X		transcription regulator				0.0251	MMP12
ZNF91		transcription regulator				0.0251	POSTN
TBL1XR1		transcription regulator				0.0251	MMP12
IL22RA2		transmembrane receptor				0.0251	HAMP
LEPR		transmembrane receptor				0.0251	IL18BP,MMP12,PRL
TTR		transporter				0.0251	TG
MAP2K1		kinase				0.0255	JUN,MMP12,VEGFA
ESRRG		ligand-dependent nuclear receptor				0.0255	MB,VEGFA
PPARGC1B		transcription regulator				0.0255	C3,VEGFA
FOSL1		transcription regulator				0.0255	HAMP,JUN
RELB		transcription regulator				0.0255	CXCL13,TNFSF14
GNA12		enzyme				0.0261	GSTP1,VEGFA
MEF2D		transcription regulator				0.0261	BCL2L2,JUN
PLG		peptidase				0.0268	COLEC12,MMP12
PPARG		ligand-dependent nuclear receptor		0.594		0.027	C3,CA2,IL25,JUN,VEGFA
Insulin		group		-0.955		0.0278	GSTP1,JUN,PRL,THBS2,VEGFA
USF1		transcription regulator				0.028	ACP5,HAMP
AIRE		transcription regulator				0.028	IL18BP,TG
NFKB2		transcription regulator				0.028	CXCL13,HAMP
ZBTB17		transcription regulator				0.028	JUN,KLK8
PRLH		cytokine				0.0282	PRL
NOS2		enzyme				0.0282	MB,PRL,VEGFA
HS6ST1		enzyme				0.0282	VEGFA
CYSLTR1		G-protein coupled receptor				0.0282	HAMP
SCTR		G-protein coupled receptor				0.0282	HAMP
Pki		group				0.0282	PRL
SMAD1/5		group				0.0282	HAMP
BMP5		growth factor				0.0282	HAMP
miR-126a-3p (and other miRNAs w/seed CGUACCG)		mature microRNA				0.0282	VEGFA
TPM3		other				0.0282	VEGFA
GSN		other				0.0282	HAMP
CCND2		other				0.0282	VEGFA
PSMB9		peptidase				0.0282	RPS3
PTPRS		phosphatase				0.0282	PRL
ARNT2		transcription regulator				0.0282	EGF,POSTN,VEGFA
YBX3		transcription regulator				0.0282	JUN
TENM1		transmembrane receptor				0.0282	GPNMB
CD160		transmembrane receptor				0.0282	JUN
SLC11A1		transporter				0.0282	HAMP
CTNS		transporter				0.0282	TG
NFATC2		transcription regulator				0.0285	ACP5,GPNMB,JUN
NEUROG3		transcription regulator				0.0286	HAMP,SEMA3A
AGER		transmembrane receptor				0.0293	MMP12,VEGFA
APOE		transporter				0.0293	APOD,IL10RB,JUN,TNFSF14
STAT1		transcription regulator				0.0296	C3,IL18BP,JUN,PRL
TGFA		growth factor				0.0299	GSTP1,VEGFA
PTPN11		phosphatase				0.0299	JUN,MMP12
CDH1		other				0.0306	JUN,VEGFA
MAFB		transcription regulator				0.0306	CD163,IL18BP
IL12 (complex)		complex				0.031	IL18BP,JUN,VEGFA
CD44		other				0.031	JUN,MMP12,THBS2
IL6R		transmembrane receptor				0.0312	NAMPT,VEGFA
Glucocorticoid-GCR		complex				0.0313	PRL
IL20		cytokine				0.0313	MMP12
GLRX		enzyme				0.0313	VEGFA
CYP4F2		enzyme				0.0313	VEGFA
PLCB3		enzyme				0.0313	HAMP
EXT1		enzyme				0.0313	HAMP
SS18-SSX1		fusion gene/product				0.0313	APOD
AGTRAP		G-protein coupled receptor				0.0313	VEGFA
TEAD		group				0.0313	POSTN
sphingomyelinase		group				0.0313	JUN
NCK1		kinase				0.0313	PRL
PRKCH		kinase				0.0313	HAMP
mir-185		microRNA				0.0313	EPHB2
mir-503		microRNA				0.0313	BMP6
PHF21A		other				0.0313	STX1A
FRMD6		other				0.0313	PRL
N4BP1		other				0.0313	JUN
Igkv1-117		other				0.0313	JUN
GNRH2		other				0.0313	JUN
S100P		other				0.0313	COTL1
MALAT1		other				0.0313	VEGFA
LHX3		transcription regulator				0.0313	PRL
HOXB5		transcription regulator				0.0313	HAMP
BCL6B		transcription regulator				0.0313	VEGFA
HDAC8		transcription regulator				0.0313	STX1A
IGF2R		transmembrane receptor				0.0313	POSTN
APBA3		transporter				0.0313	VEGFA
MB	-1.15	transporter				0.0313	VEGFA
PEA15		transporter				0.0313	JUN
SP3		transcription regulator				0.0314	JUN,TNFSF14,VEGFA
DMD		other				0.0318	EGF,ENTPD3,POSTN
miR-29b-3p (and other miRNAs w/seed AGCACCA)		mature microRNA				0.0319	ADAMTS15,VEGFA
mir-29		microRNA				0.0319	BCL2L2,VEGFA
IRF5		transcription regulator				0.0319	NAMPT,VEGFA
CTNNB1		transcription regulator		0.831		0.0324	APOD,CADM1,EPHB2,JUN,RPS3,TNFRSF18,VEGFA
ERBB4		kinase				0.0326	CADM1,JUN
MYOC		other				0.0326	CA2,PLXNC1
FADD		other				0.0326	HAMP,JUN
NR4A2		ligand-dependent nuclear receptor				0.0332	IL23R,PRL
ZFHX3		transcription regulator				0.0332	GSTP1,PRL
HSF1		transcription regulator				0.0337	JUN,POSTN,SEMA3A
P38 MAPK		group		0.963		0.0338	JUN,MMP12,POSTN,VEGFA
TNFSF18		cytokine				0.0343	TNFRSF18
BLVRA		enzyme				0.0343	JUN
NDST1		enzyme				0.0343	HAMP
SS18-SSX2		fusion gene/product				0.0343	BCL2L2
RAMP1		G-protein coupled receptor				0.0343	VEGFA
GRM1		G-protein coupled receptor				0.0343	HAMP
MC1R		G-protein coupled receptor				0.0343	HAMP
UTS2R		G-protein coupled receptor				0.0343	HAMP
Cyclin D		group				0.0343	PRL
EPHB1		kinase				0.0343	JUN
HIPK1		kinase				0.0343	VEGFA
MAPK6		kinase				0.0343	HAMP
miR-186-5p (miRNAs w/seed AAAGAAU)		mature microRNA				0.0343	MMP12
FAT1		other				0.0343	JUN
ATXN2		other				0.0343	FAM107B
SART1		other				0.0343	VEGFA
RANBP9		other				0.0343	JUN
IL18BP	1.131	other				0.0343	VEGFA
S100A7		other				0.0343	VEGFA
HP		peptidase				0.0343	CD163
MTF1		transcription regulator				0.0343	MMP12
TAF5		transcription regulator				0.0343	HAMP
MAFF		transcription regulator				0.0343	GSTP1
NPAT		transcription regulator				0.0343	H2BC21
CEBPG		transcription regulator				0.0343	PRL
NEUROD2		transcription regulator				0.0343	TG
GPC1		transmembrane receptor				0.0343	VEGFA
EDN1		cytokine				0.0344	JUN,PRL,VEGFA
AR		ligand-dependent nuclear receptor				0.0344	C3,GSTP1,TNFRSF12A,TNFSF12,VEGFA
FGF19		growth factor				0.0346	MMP12,PRL
ETS1		transcription regulator				0.0348	PRL,TNFSF14,VEGFA
TAL1		transcription regulator				0.0352	C3,EPOR,JUN
GDF2		growth factor				0.0353	HAMP,POSTN
NCOA3		transcription regulator				0.036	PSMA2,VEGFA
STAT4		transcription regulator				0.036	C3,EPOR,VEGFA
FAS		transmembrane receptor				0.0361	EPOR,GPNMB,JUN,VEGFA
AHR		ligand-dependent nuclear receptor		0.577		0.0363	JUN,PRL,SEMA3A,VEGFA
Pkc(s)		group				0.0364	JUN,PRL,VEGFA
DSCAM		other				0.0367	NTN4,PLXNC1
SOCS3		phosphatase				0.0367	HAMP,JUN
RHOA		enzyme				0.0374	JUN,TG
ALOX15B		enzyme				0.0374	VEGFA
CRY1		enzyme				0.0374	PRL
RYR1		ion channel				0.0374	MB
TXK		kinase				0.0374	HAMP
RPS6KA4		kinase				0.0374	JUN
STK25		kinase				0.0374	HAMP
PIK3CB		kinase				0.0374	HAMP
PINK1		kinase				0.0374	VEGFA
CAMK2A		kinase				0.0374	HAMP
miR-150-5p (and other miRNAs w/seed CUCCCAA)		mature microRNA				0.0374	VEGFA
miR-126a-5p (and other miRNAs w/seed AUUAUUA)		mature microRNA				0.0374	VEGFA
LECT2		other				0.0374	C3
FCMR		other				0.0374	HAMP
TIA1		other				0.0374	VEGFA
EFNB1		other				0.0374	EPHB2
KRIT1		other				0.0374	JUN
CDON	1.116	other				0.0374	HAMP
BEX2		other				0.0374	PLXNC1
FURIN		peptidase				0.0374	VEGFA
EHF		transcription regulator				0.0374	KLK8,VEGFA
NACC1		transcription regulator				0.0374	MATN3
ETV6		transcription regulator				0.0374	VEGFA
PITX1		transcription regulator				0.0374	PRL
IL17RB		transmembrane receptor				0.0374	HAMP
APOH		transporter				0.0374	F2
AFP		transporter				0.0374	TNFRSF12A
ASPSCR1-TFE3		fusion gene/product				0.0381	EPOR,GPNMB
miR-291a-3p (and other miRNAs w/seed AAGUGCU)		mature microRNA				0.0381	C3,VEGFA
EZH2		transcription regulator		1		0.0387	C3,CA2,PRL,VEGFA
TLR4		transmembrane receptor				0.0387	C3,CD163,EGF,IL18BP
CG		complex		-1.065		0.0393	BMP6,JUN,TNFRSF12A,VEGFA
CYBA		enzyme				0.0405	VEGFA
MC2R		G-protein coupled receptor				0.0405	HAMP
VEGFD		growth factor				0.0405	MMP12
CSNK2B		kinase				0.0405	HAMP
ACVR2A		kinase				0.0405	HAMP
CST3		other				0.0405	HAMP
SERPINB5		other				0.0405	VEGFA
ELN		other				0.0405	MMP12
HIF3A		transcription regulator				0.0405	VEGFA
MED16		transcription regulator				0.0405	HAMP
TEF		transcription regulator				0.0405	PDXK
CSF2RA		transmembrane receptor				0.0405	JUN
CRLF2		transmembrane receptor				0.0405	IL25
ATP7A		transporter				0.0405	VEGFA
N-cor		group				0.0417	GSTP1,MMP12
FGFR1		kinase				0.0425	HAMP,JUN
OGT		enzyme				0.0432	HAMP,JUN
GATA2		transcription regulator				0.0433	CST7,PRSS1,TPSG1,VEGFA
COX4I1		enzyme				0.0435	POSTN
XRCC5		enzyme				0.0435	SEMA3A
Mmp		group				0.0435	VEGFA
PDGFRB		kinase				0.0435	HAMP
CDK6		kinase				0.0435	VEGFA
RIPK3		kinase				0.0435	HAMP
MEG3		other				0.0435	JUN
COL9A1		other				0.0435	MATN3
LHB		other				0.0435	HAMP
BLNK		other				0.0435	JUN
MVP		other				0.0435	JUN
SPINT2		other				0.0435	HAMP
WNT3		other				0.0435	POSTN
PSMB10		peptidase				0.0435	RPS3
F10		peptidase				0.0435	VEGFA
ADAM15		peptidase				0.0435	VEGFA
ID4		transcription regulator				0.0435	VEGFA
RBP3		transporter				0.0435	IL23R
GATA3		transcription regulator				0.0439	IL25,KLK14,VEGFA
SOX9		transcription regulator				0.044	THBS2,VEGFA
TNFRSF1B		transmembrane receptor				0.044	CXCL13,JUN
TNFSF10		cytokine				0.0462	JUN,VEGFA
48s		complex				0.0465	VEGFA
Betacatenin/TCF		complex				0.0465	JUN
IFNA8		cytokine				0.0465	HAMP
IFNA16		cytokine				0.0465	HAMP
FFAR1		G-protein coupled receptor				0.0465	HAMP
TCF/LEF		group				0.0465	JUN
elastase		group				0.0465	MMP12
SLC9A1		ion channel				0.0465	CA2
mir-140		microRNA				0.0465	VEGFA
TIFA		other				0.0465	HAMP
ERFE		other				0.0465	HAMP
AGRP		other				0.0465	PSMA2
SMC3		other				0.0465	TFF2
PNN		other				0.0465	JUN
UMOD		other				0.0465	EGF
CALCB		other				0.0465	PRL
CSF2RB		transmembrane receptor				0.0465	JUN
Pdgf (complex)		complex				0.047	JUN,VEGFA
PIK3CG		kinase				0.0486	FCGR3A/FCGR3B,HAMP
NR1H2		ligand-dependent nuclear receptor				0.0486	C3,VEGFA
VDR		transcription regulator				0.0489	JUN,PRL,VEGFA
PPBP		cytokine				0.0496	VEGFA
SIRT7		enzyme				0.0496	RPS3
FH		enzyme				0.0496	APOD
DPH5		enzyme				0.0496	EGF
PLA2G5		enzyme				0.0496	VEGFA
MYH9		enzyme				0.0496	VEGFA
ENPP2		enzyme				0.0496	HAMP
CHRM1		G-protein coupled receptor				0.0496	JUN
GABBR1		G-protein coupled receptor				0.0496	PRL
EDNRB		G-protein coupled receptor				0.0496	VEGFA
PTGER3		G-protein coupled receptor				0.0496	HAMP
Rac		group				0.0496	THBS2
mir-199		microRNA				0.0496	VEGFA
MAPK8IP3		other				0.0496	JUN
CARTPT		other				0.0496	HAMP
NREP		other				0.0496	VEGFA
TIMP2		other				0.0496	VEGFA
RLN2		other				0.0496	VEGFA
ITIH1		other				0.0496	TNFSF14
KLF9		transcription regulator				0.0496	ACP5
CBX4		transcription regulator				0.0496	VEGFA
MAFG		transcription regulator				0.0496	GSTP1
TFCP2		transcription regulator				0.0496	EGF
HNF4G		transcription regulator				0.0496	HAMP
CRTC1		transcription regulator				0.0496	HAMP
IL2RB		transmembrane receptor				0.0496	JUN

## Sheet: Table S2
Categories	Diseases or Functions Annotation	p-value	Predicted Activation State	Activation z-score	Molecules	# Molecules
Cellular Movement	Cell movement	7.95e-13		-1.851	ACP5,APOD,BMP6,C3,CA2,CADM1,CD5L,CXCL13,DCTN2,EGF,EPHB2,EPOR,F2,FCGR3A/FCGR3B,FLRT2,FUT3,GPNMB,HAMP,IL18BP,IL23R,IL25,JUN,MB,MMP12,MST1R,NAMPT,NTN4,PLA2G1B,PLXNC1,POSTN,PRL,SEMA3A,TFF2,TG,THBS2,TNFRSF12A,TNFRSF18,TNFSF12,TNFSF14,VEGFA	40
Cellular Movement	Migration of cells	4.19e-12		-1.466	ACP5,APOD,BMP6,C3,CD5L,CXCL13,DCTN2,EGF,EPHB2,EPOR,F2,FCGR3A/FCGR3B,FLRT2,FUT3,GPNMB,HAMP,IL18BP,IL23R,IL25,JUN,MMP12,MST1R,NAMPT,NTN4,PLA2G1B,PLXNC1,POSTN,PRL,SEMA3A,TFF2,TG,THBS2,TNFRSF12A,TNFRSF18,TNFSF12,TNFSF14,VEGFA	37
Tissue Morphology	Quantity of cells	5.89e-12		-0.343	ANK2,APOD,BCL2L2,BMP6,C3,CADM1,CD5L,CXCL13,DCTN2,EGF,ENTPD3,EPHB2,EPOR,F2,GPNMB,GSTP1,IL10RB,IL18BP,IL23R,IL25,JUN,KAT6A,MMP12,POSTN,PRL,SEMA3A,TFF2,TG,THBS2,TNFRSF12A,TNFRSF18,TNFSF12,TPSG1,VEGFA	34
Organismal Development	Morphology of body cavity	3.11e-10			ANK2,C3,CA2,CADM1,CD5L,EGF,EPOR,F2,FLRT2,HJV,IL10RB,IL18BP,IL25,JUN,KAT6A,MB,MMP12,MST1R,PLA2G1B,POSTN,PRL,SEMA3A,TFF2,TG,THBS2,TNFRSF18,TNFSF12,TNFSF14,VEGFA	29
Dermatological Diseases and Conditions,Organismal Injury and Abnormalities	Psoriasis	3.43e-10			APOD,C3,FCGR3A/FCGR3B,GSTP1,IL17RD,IL23R,JUN,KLK14,KLK8,KYNU,MMP12,NAMPT,PGAM1,POSTN,PRL,SEMA3A,VEGFA	17
Inflammatory Response,Organismal Injury and Abnormalities	Inflammation of organ	3.79e-10		0.504	C3,CA2,CD5L,CFHR5,COTL1,CXCL13,EPOR,F2,FCGR3A/FCGR3B,GPNMB,GSTP1,IL10RB,IL17RD,IL18BP,IL23R,IL25,JUN,KLK14,KLK8,MMP12,POSTN,PRSS1,THBS2,TNFRSF12A,TNFRSF18,TNFSF12,TNFSF14,VEGFA	28
Cancer,Organismal Injury and Abnormalities	Breast or pancreatic cancer	4.5e-10			ACP5,ADAMTS15,AFM,ANK2,APOD,ASGR1,BCL2L2,BMP6,C3,CD163,CDON,CFHR5,COLEC12,EGF,ENTPD3,EPHB2,ETHE1,F11,F2,FAM107B,FLRT2,FUT3,GSTP1,H2BC21,HAMP,IL18BP,IL23R,JUN,KAT6A,KLK14,KLK8,LTA4H,MB,MMEL1,MMP12,MST1R,NAMPT,NTN4,PGAM1,POSTN,PRL,PRSS1,PSMA2,RPS3,SEMA3A,TFF2,TG,THBS2,TNFRSF18,TNFSF12,VEGFA	51
Cancer,Organismal Injury and Abnormalities	Invasive tumor	6.96e-10	Decreased	-2.091	ACP5,APOD,ASGR1,C3,COLEC12,CST7,EGF,F2,FCGR3A/FCGR3B,FLRT2,FUT3,GPNMB,GSTP1,IL18BP,JUN,KAT6A,MST1R,NTN4,POSTN,PRL,THBS2,TNFRSF12A,TNFRSF18,TNFSF12,VEGFA	25
Cellular Movement,Immune Cell Trafficking	Leukocyte migration	7.14e-10		-0.992	APOD,C3,CD5L,CXCL13,DCTN2,EGF,F2,FCGR3A/FCGR3B,HAMP,IL18BP,IL23R,IL25,JUN,MMP12,PLA2G1B,PLXNC1,SEMA3A,TG,THBS2,TNFRSF18,TNFSF12,TNFSF14,VEGFA	23
Cellular Development,Cellular Growth and Proliferation	Proliferation of blood cells	1.03e-09		-0.214	C3,CD163,EPHB2,EPOR,F2,FCGR3A/FCGR3B,GPNMB,GSTP1,IL23R,IL25,JUN,KLK8,PRL,RPS3,SEMA3A,TG,TNFRSF12A,TNFRSF18,TNFSF12,TNFSF14,VEGFA	21
Cellular Movement,Hematological System Development and Function,Immune Cell Trafficking	Cell movement of leukocytes	1.15e-09		-1.075	APOD,C3,CXCL13,DCTN2,EGF,F2,HAMP,IL18BP,IL23R,IL25,JUN,MMP12,PLA2G1B,PLXNC1,SEMA3A,TG,THBS2,TNFRSF18,TNFSF12,TNFSF14,VEGFA	21
Organismal Injury and Abnormalities	Fibrosis	1.29e-09		-0.061	BMP6,C3,CDON,CXCL13,EGF,F11,GSTP1,IL23R,IL25,JUN,MB,MMP12,NAMPT,POSTN,PRL,THBS2,TNFSF14,TPSG1,VEGFA	19
Organismal Development	Abnormal morphology of body cavity	1.67e-09			ANK2,C3,CA2,CD5L,EGF,EPOR,F2,FLRT2,HJV,IL10RB,IL18BP,IL25,JUN,KAT6A,MB,MST1R,POSTN,PRL,SEMA3A,TFF2,TG,THBS2,TNFRSF18,TNFSF12,TNFSF14,VEGFA	26
Cellular Development,Cellular Growth and Proliferation,Hair and Skin Development and Function	Proliferation of skin cell lines	2.54e-09		-0.21	EGF,JUN,NTN4,POSTN,PRL,THBS2,VEGFA	7
Cancer,Organismal Injury and Abnormalities	Advanced stage tumor	3.7e-09	Decreased	-2.057	ACP5,ASGR1,BMP6,C3,COLEC12,CST7,EGF,F2,FCGR3A/FCGR3B,FLRT2,FUT3,GPNMB,GSTP1,IL18BP,JUN,KAT6A,MST1R,NTN4,POSTN,PRL,TNFRSF12A,TNFRSF18,VEGFA	23
Cardiovascular System Development and Function,Organismal Development	Vasculogenesis	4.02e-09		-0.639	BMP6,C3,EGF,EPHB2,EPOR,F2,IL18BP,IL25,JUN,KAT6A,MB,MMP12,MST1R,POSTN,PRL,SEMA3A,THBS2,TNFRSF12A,TNFSF12,VEGFA	20
Cardiovascular System Development and Function,Organismal Development	Angiogenesis	4.52e-09		-1.11	BMP6,C3,EGF,EPHB2,EPOR,F11,F2,IL18BP,IL25,JUN,KAT6A,MB,MMP12,MST1R,NTN4,POSTN,PRL,SEMA3A,THBS2,TNFRSF12A,TNFSF12,VEGFA	22
Cardiovascular System Development and Function	Development of vasculature	4.93e-09		-1.11	BMP6,C3,CDON,EGF,EPHB2,EPOR,F11,F2,IL18BP,IL25,JUN,KAT6A,MB,MMP12,MST1R,NTN4,POSTN,PRL,SEMA3A,THBS2,TNFRSF12A,TNFSF12,VEGFA	23
Infectious Diseases	Viral Infection	5.28e-09		-1.231	APOD,BCL2L2,C3,CA2,CFHR5,DCTN2,EGF,EPHB2,EPOR,ETHE1,F2,FCGR3A/FCGR3B,H2BC21,IL10RB,IL23R,IL25,JUN,KAT6A,LTA4H,MATN3,MMP12,MST1R,NAMPT,PDXK,PRL,PSMA2,TNFRSF18,TNFSF14,VEGFA	29
Inflammatory Disease	Chronic inflammatory disorder	5.57e-09			C3,CA2,CFHR5,COTL1,CXCL13,EGF,EPOR,F2,FCGR3A/FCGR3B,GPNMB,HAMP,IL10RB,IL18BP,IL23R,IL25,JUN,MMEL1,NAMPT,PRSS1,RPS3,TNFRSF18,TNFSF12,VEGFA	23
Dermatological Diseases and Conditions,Organismal Injury and Abnormalities	Chronic skin disorder	6.02e-09			C3,FCGR3A/FCGR3B,GSTP1,JUN,KLK8,KYNU,MMP12,PGAM1,POSTN,SEMA3A,VEGFA	11
Cancer,Organismal Injury and Abnormalities	Extracranial solid tumor	6.66e-09		-0.249	ACP5,ADAMTS15,AFM,ANK2,APOD,ASGR1,BCL2L2,BMP6,C3,CA2,CADM1,CD163,CD5L,CDON,CFHR5,COLEC12,COTL1,CST7,CXCL13,DCTN2,EGF,ENTPD3,EPHB2,EPOR,ESD,ETHE1,F11,F2,FAM107B,FCGR3A/FCGR3B,FLRT2,FUT3,GPNMB,GSTP1,H2BC21,HAMP,HJV,IL10RB,IL17RD,IL18BP,IL23R,IL25,JUN,KAT6A,KLK14,KLK8,KYNU,LTA4H,MATN3,MB,MMEL1,MMP12,MST1R,NAMPT,NTN4,OMD,PDXK,PGAM1,PLA2G1B,PLXNC1,POSTN,PRL,PRSS1,PSMA2,RPS3,SEMA3A,STX1A,TFF2,TG,THBS2,…	76
Cancer,Organismal Injury and Abnormalities	Malignant solid tumor	8.02e-09		-0.338	ACP5,ADAMTS15,AFM,ANK2,APOD,ASGR1,BCL2L2,BMP6,C3,CA2,CADM1,CD163,CD5L,CDON,CFHR5,COLEC12,COTL1,CST7,CXCL13,DCTN2,EGF,ENTPD3,EPHB2,EPOR,ESD,ETHE1,F11,F2,FAM107B,FCGR3A/FCGR3B,FLRT2,FUT3,GPNMB,GSTP1,H2BC21,HAMP,HJV,IL10RB,IL17RD,IL18BP,IL23R,IL25,JUN,KAT6A,KLK14,KLK8,KYNU,LTA4H,MATN3,MB,MMEL1,MMP12,MST1R,NAMPT,NTN4,OMD,PDXK,PGAM1,PLA2G1B,PLXNC1,POSTN,PRL,PRSS1,PSMA2,RPS3,SEMA3A,STX1A,TFF2,TG,THBS2,…	76
Cancer,Organismal Injury and Abnormalities	Growth of tumor	1.38e-08		-1.952	ANK2,ASGR1,BMP6,CDON,EGF,EPHB2,EPOR,F2,FCGR3A/FCGR3B,GPNMB,JUN,MST1R,NAMPT,POSTN,PRL,SEMA3A,TG,THBS2,TNFRSF12A,TNFRSF18,VEGFA	21
Connective Tissue Disorders,Organismal Injury and Abnormalities,Skeletal and Muscular Disorders	Non-traumatic arthropathy	1.68e-08			ADAMTS15,C3,CA2,CD163,CXCL13,EPOR,FCGR3A/FCGR3B,HAMP,IL18BP,IL23R,MATN3,MMEL1,MMP12,NAMPT,POSTN,RPS3,TNFRSF18,TNFSF12,VEGFA	19
Inflammatory Response	Inflammation of absolute anatomical region	1.69e-08		0.162	C3,CA2,CFHR5,COTL1,CXCL13,EPOR,F2,FCGR3A/FCGR3B,GPNMB,GSTP1,IL10RB,IL17RD,IL18BP,IL23R,IL25,JUN,POSTN,PRSS1,THBS2,TNFRSF12A,TNFRSF18,TNFSF12,TNFSF14,VEGFA	24
Cellular Movement,Hematological System Development and Function,Immune Cell Trafficking	Cell movement of mononuclear leukocytes	1.78e-08		-0.271	APOD,C3,CXCL13,F2,IL18BP,IL23R,IL25,JUN,MMP12,SEMA3A,TG,THBS2,TNFSF12,TNFSF14,VEGFA	15
Cardiovascular Disease,Organismal Injury and Abnormalities	Acute coronary event	2.08e-08			ANK2,C3,CA2,EPOR,F2,FCGR3A/FCGR3B,MB,POSTN,VEGFA	9
Cancer,Organismal Injury and Abnormalities	Metastasis	2.13e-08	Decreased	-2.057	ACP5,ASGR1,C3,COLEC12,CST7,EGF,F2,FCGR3A/FCGR3B,FLRT2,FUT3,GPNMB,GSTP1,IL18BP,JUN,KAT6A,MST1R,NTN4,POSTN,PRL,TNFRSF12A,VEGFA	21
Inflammatory Response	Inflammation of body cavity	2.98e-08		0.534	C3,CFHR5,COTL1,CXCL13,EPOR,F2,FCGR3A/FCGR3B,GPNMB,GSTP1,IL10RB,IL17RD,IL23R,IL25,JUN,PRSS1,THBS2,TNFRSF12A,TNFRSF18,TNFSF12,TNFSF14,VEGFA	21
Hematological System Development and Function,Tissue Morphology	Quantity of blood cells	3.13e-08		-0.816	C3,CD5L,CXCL13,EGF,EPOR,F2,GSTP1,IL10RB,IL18BP,IL23R,IL25,JUN,KAT6A,MMP12,PRL,TG,THBS2,TNFRSF18,TNFSF12,TPSG1,VEGFA	21
Cancer,Organismal Injury and Abnormalities	Nonhematologic malignant neoplasm	3.23e-08		-0.216	ACP5,ADAMTS15,AFM,ANK2,APOD,ASGR1,BCL2L2,BMP6,C3,CA2,CADM1,CD163,CD5L,CDON,CFHR5,COLEC12,COTL1,CST7,CXCL13,DCTN2,EGF,ENTPD3,EPHB2,EPOR,ESD,ETHE1,F11,F2,FAM107B,FCGR3A/FCGR3B,FLRT2,FUT3,GPNMB,GSTP1,HAMP,HJV,IL10RB,IL17RD,IL18BP,IL23R,IL25,JUN,KAT6A,KLK14,KLK8,KYNU,LTA4H,MATN3,MB,MMEL1,MMP12,MST1R,NAMPT,NTN4,OMD,PDXK,PGAM1,PLA2G1B,PLXNC1,POSTN,PRL,PRSS1,PSMA2,RPS3,SEMA3A,STX1A,TFF2,TG,THBS2,TNFRSF1…	75
Cancer,Organismal Injury and Abnormalities	Multiple cancers	3.34e-08			ACP5,ADAMTS15,AFM,ANK2,APOD,ASGR1,BCL2L2,BMP6,C3,CA2,EGF,EPHB2,F11,F2,FAM107B,FLRT2,FUT3,GSTP1,H2BC21,HAMP,IL23R,JUN,KAT6A,KLK14,KLK8,MB,MMEL1,MMP12,MST1R,NAMPT,PGAM1,POSTN,PRL,PSMA2,RPS3,SEMA3A,TFF2,TG,THBS2,TNFRSF18,TNFSF12,VEGFA	42
Cell Morphology,Cellular Movement	Cell spreading	4.18e-08	Decreased	-2.037	C3,CADM1,DCTN2,EGF,F2,MST1R,PLXNC1,POSTN,SEMA3A,THBS2,VEGFA	11
Cardiovascular System Development and Function,Cellular Development,Cellular Function and Maintenance,Cellular Growth and Proliferation,Organismal Development,Tissue Development	Proliferation of endothelial cells	4.35e-08		-1.463	BMP6,C3,EGF,EPOR,F2,JUN,PRL,SEMA3A,THBS2,TNFRSF12A,TNFSF12,VEGFA	12
Cellular Function and Maintenance	Ion homeostasis of cells	5.48e-08		-0.217	BMP6,C3,CA2,CXCL13,EGF,EPHB2,EPOR,F2,FCGR3A/FCGR3B,HAMP,HJV,JUN,PLA2G1B,PRL,TG,VEGFA	16
Lipid Metabolism,Small Molecule Biochemistry	Metabolism of eicosanoid	7.01e-08		-1.825	BMP6,CADM1,COTL1,EGF,F2,GSTP1,LTA4H,PLA2G1B,PRL,SEMA3A,VEGFA	11
Inflammatory Response	Immune response of cells	7.29e-08		0.245	ASGR1,C3,CD5L,COLEC12,FCGR3A/FCGR3B,IL10RB,IL23R,IL25,JUN,KAT6A,MST1R,NAMPT,POSTN,TNFRSF18,TNFSF12,VEGFA	16
Cell Death and Survival,Organismal Injury and Abnormalities	Necrosis of epithelial tissue	7.89e-08		1.292	BCL2L2,BMP6,CDON,DCTN2,EGF,EPHB2,EPOR,F2,IL17RD,JUN,NAMPT,PRL,SEMA3A,TNFSF12,TNFSF14,VEGFA	16
Tissue Development	Growth of epithelial tissue	8.79e-08		-1.278	BCL2L2,BMP6,C3,EGF,EPOR,F2,JUN,KLK8,MMP12,MST1R,POSTN,PRL,SEMA3A,THBS2,TNFRSF12A,TNFSF12,VEGFA	17
Cardiovascular Disease,Organismal Injury and Abnormalities,Skeletal and Muscular Disorders	Myocardial infarction	8.99e-08			APOD,C3,CA2,CD163,EPOR,F2,FCGR3A/FCGR3B,MB,POSTN,VEGFA	10
Cancer,Organismal Injury and Abnormalities	Carcinoma	1.08e-07		0.056	ACP5,ADAMTS15,AFM,ANK2,APOD,ASGR1,BCL2L2,BMP6,C3,CA2,CADM1,CD163,CD5L,CDON,CFHR5,COLEC12,COTL1,CST7,CXCL13,DCTN2,EGF,ENTPD3,EPHB2,EPOR,ESD,ETHE1,F11,F2,FAM107B,FCGR3A/FCGR3B,FLRT2,FUT3,GPNMB,GSTP1,HAMP,HJV,IL10RB,IL17RD,IL18BP,IL23R,IL25,JUN,KAT6A,KLK14,KLK8,KYNU,LTA4H,MATN3,MMEL1,MMP12,MST1R,NAMPT,NTN4,OMD,PDXK,PGAM1,PLA2G1B,PLXNC1,POSTN,PRL,PRSS1,PSMA2,RPS3,SEMA3A,STX1A,TFF2,TG,THBS2,TNFRSF12A,…	74
Cell Death and Survival,Hair and Skin Development and Function	Cell viability of skin cell lines	1.12e-07			EGF,NTN4,THBS2,VEGFA	4
Cellular Movement,Hematological System Development and Function,Immune Cell Trafficking	Cell movement of lymphocytes	1.13e-07		-0.048	APOD,C3,CXCL13,F2,IL18BP,IL23R,IL25,JUN,SEMA3A,TG,THBS2,TNFSF12,TNFSF14	13
Connective Tissue Disorders,Inflammatory Disease,Organismal Injury and Abnormalities,Skeletal and Muscular Disorders	Rheumatic Disease	1.3e-07		-0.489	ADAMTS15,C3,CA2,CD163,CXCL13,EPOR,FCGR3A/FCGR3B,GSTP1,HAMP,IL18BP,IL23R,JUN,MATN3,MMEL1,MMP12,NAMPT,POSTN,PRL,RPS3,TNFRSF18,TNFSF12,VEGFA	22
Organismal Injury and Abnormalities	Visceromegaly	1.4e-07			ANK2,C3,CA2,EGF,EPOR,IL18BP,IL25,JUN,MB,POSTN,SEMA3A,TG,THBS2,TNFRSF18,TNFSF12,TNFSF14,VEGFA	17
Cellular Movement,Hair and Skin Development and Function	Migration of skin cell lines	1.49e-07		-0.166	EGF,NTN4,POSTN,PRL,VEGFA	5
Cancer,Organismal Injury and Abnormalities,Reproductive System Disease	Breast or ovarian cancer	1.51e-07			ACP5,ADAMTS15,AFM,ANK2,APOD,ASGR1,BCL2L2,BMP6,C3,EGF,EPHB2,F11,F2,FAM107B,FLRT2,FUT3,GSTP1,H2BC21,HAMP,IL23R,JUN,KAT6A,KLK14,KLK8,MB,MMEL1,MMP12,MST1R,NAMPT,PGAM1,POSTN,PRL,RPS3,SEMA3A,TFF2,TG,THBS2,TNFRSF18,TNFSF12,VEGFA	40
Cancer,Organismal Injury and Abnormalities	Formation of solid tumor	1.51e-07		-0.019	ACP5,ADAMTS15,AFM,ANK2,APOD,ASGR1,BCL2L2,BMP6,C3,CA2,CADM1,CD163,CD5L,CDON,CFHR5,COLEC12,DCTN2,EGF,ENTPD3,EPHB2,EPOR,ETHE1,F11,F2,FAM107B,FCGR3A/FCGR3B,FLRT2,FUT3,GPNMB,GSTP1,HAMP,HJV,IL10RB,IL17RD,IL18BP,IL23R,IL25,JUN,KAT6A,KLK14,KLK8,KYNU,LTA4H,MATN3,MMEL1,MMP12,MST1R,NAMPT,NTN4,OMD,PDXK,PGAM1,PLXNC1,POSTN,PRL,PRSS1,PSMA2,RPS3,SEMA3A,STX1A,TFF2,TG,THBS2,TNFRSF12A,TNFRSF18,TNFSF12,TNFSF14,TPSG1…	69
Cardiovascular Disease,Organismal Injury and Abnormalities	Infarction	1.53e-07			APOD,C3,CA2,CD163,EPOR,F11,F2,FCGR3A/FCGR3B,MB,NAMPT,POSTN,VEGFA	12
Cellular Movement	Cellular infiltration	1.54e-07		-1.154	APOD,C3,F2,HAMP,IL18BP,IL23R,IL25,JUN,MMP12,TG,THBS2,TNFRSF18,TNFSF12,VEGFA	14
Cardiovascular Disease,Organismal Injury and Abnormalities,Skeletal and Muscular Disorders	Acute myocardial infarction	1.58e-07			C3,EPOR,F2,FCGR3A/FCGR3B,MB,POSTN,VEGFA	7
Inflammatory Response	Cell-mediated response	1.89e-07		-1.366	C3,CADM1,IL18BP,IL23R,IL25,NAMPT,POSTN,TNFRSF18,VEGFA	9
Cell-To-Cell Signaling and Interaction	Binding of blood cells	2.04e-07		0.16	C3,CADM1,CXCL13,F2,FCGR3A/FCGR3B,JUN,PLXNC1,PRL,SEMA3A,THBS2,TNFSF12,TNFSF14,VEGFA	13
Cellular Growth and Proliferation,Tissue Development	Proliferation of epithelial cells	2.23e-07		-1.514	BCL2L2,BMP6,C3,EGF,F2,JUN,KLK8,MMP12,MST1R,POSTN,PRL,TNFRSF12A,TNFSF12,VEGFA	14
Lipid Metabolism,Small Molecule Biochemistry	Synthesis of eicosanoid	2.35e-07		-1.825	BMP6,CADM1,COTL1,EGF,F2,LTA4H,PLA2G1B,PRL,SEMA3A,VEGFA	10
Connective Tissue Disorders,Inflammatory Disease,Inflammatory Response,Organismal Injury and Abnormalities,Skeletal and Muscular Disorders	Inflammation of joint	2.43e-07		-0.489	ADAMTS15,C3,CA2,CD163,CXCL13,EPOR,FCGR3A/FCGR3B,HAMP,IL18BP,IL23R,MATN3,MMEL1,MMP12,NAMPT,POSTN,RPS3,TNFRSF18,TNFSF12,VEGFA	19
Cellular Development,Cellular Growth and Proliferation,Hematological System Development and Function,Lymphoid Tissue Structure and Development	Proliferation of immune cells	2.48e-07		-1.149	C3,EPHB2,F2,FCGR3A/FCGR3B,GPNMB,GSTP1,IL23R,IL25,JUN,KLK8,PRL,RPS3,SEMA3A,TG,TNFRSF18,TNFSF14,VEGFA	17
Cardiovascular Disease,Organismal Injury and Abnormalities	Peripheral vascular disease	2.69e-07			CA2,CD163,F11,F2,FCGR3A/FCGR3B,IL17RD,OMD,PLXNC1,PSMA2,THBS2,TNFRSF12A,TNFSF12,VEGFA	13
Cancer,Organismal Injury and Abnormalities,Reproductive System Disease	Breast or gynecological cancer	3.21e-07			ACP5,ADAMTS15,AFM,ANK2,APOD,ASGR1,BCL2L2,BMP6,C3,CA2,CADM1,CD163,CD5L,CDON,CFHR5,COLEC12,EGF,ENTPD3,EPHB2,F11,F2,FAM107B,FCGR3A/FCGR3B,FLRT2,FUT3,GSTP1,H2BC21,HAMP,IL17RD,IL23R,JUN,KAT6A,KLK14,KLK8,MB,MMEL1,MMP12,MST1R,NAMPT,NTN4,PDXK,PGAM1,PLXNC1,POSTN,PRL,PRSS1,RPS3,SEMA3A,TFF2,TG,THBS2,TNFRSF18,TNFSF12,VEGFA	54
Cell Signaling,Cellular Function and Maintenance,Molecular Transport,Vitamin and Mineral Metabolism	Flux of Ca2+	3.67e-07		-0.603	C3,CXCL13,EGF,EPHB2,EPOR,F2,FCGR3A/FCGR3B,JUN,PLA2G1B,TG,VEGFA	11
Cell-To-Cell Signaling and Interaction,Hematological System Development and Function	T cell response	3.76e-07		0	IL23R,IL25,JUN,MST1R,NAMPT,POSTN,TNFRSF18,TNFSF14	8
Cell-To-Cell Signaling and Interaction,Hematological System Development and Function	Binding of leukocytes	3.94e-07		0.424	C3,CADM1,CXCL13,F2,FCGR3A/FCGR3B,JUN,PLXNC1,PRL,THBS2,TNFSF12,TNFSF14,VEGFA	12
Connective Tissue Disorders,Dermatological Diseases and Conditions,Inflammatory Disease,Organismal Injury and Abnormalities,Skeletal and Muscular Disorders	Scleroderma	4.19e-07			C3,FCGR3A/FCGR3B,GSTP1,IL23R,JUN,PRL,VEGFA	7
Cellular Development,Cellular Growth and Proliferation	Proliferation of stem cells	4.51e-07		-0.828	BMP6,CD163,CDON,EGF,EPOR,F2,GSTP1,IL25,PRL,TNFRSF12A,TNFSF12,VEGFA	12
Cell-To-Cell Signaling and Interaction,Cellular Movement	Recruitment of blood cells	4.56e-07		0.072	C3,CD5L,CXCL13,FCGR3A/FCGR3B,IL25,JUN,MMP12,SEMA3A,THBS2,TNFSF12,VEGFA	11
Cellular Movement,Hematological System Development and Function,Immune Cell Trafficking	Migration of mononuclear leukocytes	4.67e-07		-0.367	APOD,C3,CXCL13,F2,IL18BP,IL23R,JUN,SEMA3A,THBS2,TNFSF12,TNFSF14,VEGFA	12
Digestive System Development and Function	Morphology of digestive system	5.58e-07			C3,CADM1,CDON,EGF,EPOR,HJV,IL10RB,IL25,JUN,KAT6A,PLA2G1B,POSTN,PRL,TFF2,VEGFA	15
Tissue Morphology	Quantity of skin cell lines	5.63e-07			EGF,THBS2,VEGFA	3
Cell Death and Survival	Apoptosis	6.25e-07		1.966	BCL2L2,BMP6,C3,CADM1,CD5L,CDON,EGF,EPHB2,EPOR,ETHE1,F2,FCGR3A/FCGR3B,GSTP1,IL17RD,IL23R,IL25,JUN,MB,MST1R,NAMPT,NTN4,PDXK,PRL,PRSS1,RPS3,SEMA3A,STX1A,THBS2,TNFRSF12A,TNFRSF18,TNFSF12,TNFSF14,VEGFA	33
Cellular Function and Maintenance	Cellular homeostasis	6.58e-07		-0.427	BCL2L2,BMP6,C3,CA2,CADM1,CXCL13,EGF,EPHB2,EPOR,F2,FCGR3A/FCGR3B,HAMP,HJV,IL23R,IL25,JUN,NAMPT,NTN4,PLA2G1B,PRL,TG,THBS2,TNFRSF18,TNFSF14,VEGFA	25
Cardiovascular System Development and Function	Vascularization	7.58e-07		-0.943	C3,EGF,EPHB2,MB,MMP12,MST1R,SEMA3A,THBS2,VEGFA	9
Cell-To-Cell Signaling and Interaction,Cellular Growth and Proliferation,Connective Tissue Development and Function	Stimulation of connective tissue cells	7.6e-07		-0.692	BMP6,CXCL13,EGF,F2,VEGFA	5
Cell-To-Cell Signaling and Interaction,Cellular Assembly and Organization	Cell-cell contact	1.02e-06		-0.066	C3,CADM1,CDON,EGF,EPHB2,F2,FLRT2,FUT3,KLK14,KLK8,MMEL1,MST1R,PRL,THBS2,TNFSF14,VEGFA	16
Cell Death and Survival	Cell viability	1.08e-06	Decreased	-2.033	APOD,BCL2L2,BMP6,C3,CA2,CADM1,EGF,EPHB2,EPOR,F2,FCGR3A/FCGR3B,GPNMB,GSTP1,JUN,MST1R,NAMPT,NTN4,POSTN,PRL,STX1A,THBS2,TNFRSF18,VEGFA	23
Cellular Movement	Scattering	1.18e-06		-1.114	CADM1,DCTN2,EGF,EPHB2,F2,TFF2	6
Cell-To-Cell Signaling and Interaction,Hematological System Development and Function	Activation of blood cells	1.24e-06	Decreased	-2.26	C3,CADM1,CD163,EPHB2,F2,FCGR3A/FCGR3B,GPNMB,IL25,MST1R,PRL,TFF2,TG,TNFRSF18,TNFSF12,TNFSF14,VEGFA	16
Cancer,Cell Death and Survival,Organismal Injury and Abnormalities,Tumor Morphology	Cell death of tumor cells	1.28e-06		0.166	BCL2L2,BMP6,EGF,F2,JUN,MST1R,NAMPT,PRL,RPS3,THBS2,TNFSF12,VEGFA	12
Cellular Development,Connective Tissue Development and Function,Tissue Development	Differentiation of bone cells	1.29e-06		-0.015	BMP6,C3,CA2,GPNMB,JUN,NAMPT,POSTN,SEMA3A,TNFSF12,TNFSF14,VEGFA	11
Cellular Growth and Proliferation,Lymphoid Tissue Structure and Development	Proliferation of lymphatic system cells	1.47e-06		-1.392	C3,EPHB2,F2,FCGR3A/FCGR3B,GPNMB,GSTP1,IL23R,IL25,JUN,KLK8,PRL,RPS3,TG,TNFRSF18,TNFSF14,VEGFA	16
Cellular Development,Connective Tissue Development and Function,Skeletal and Muscular System Development and Function,Tissue Development	Differentiation of osteoclasts	1.5e-06		-1.304	C3,CA2,GPNMB,JUN,SEMA3A,TNFSF12,TNFSF14,VEGFA	8
Organismal Survival	Survival of organism	1.53e-06		0.637	APOD,C3,CADM1,EPOR,ETHE1,F11,F2,FCGR3A/FCGR3B,GSTP1,MMP12,NAMPT,SEMA3A,THBS2,TNFRSF18,TNFSF14,VEGFA	16
Cellular Growth and Proliferation	Expansion of cells	1.53e-06	Decreased	-2.28	BMP6,C3,CD163,EGF,IL23R,IL25,TNFRSF12A,TNFRSF18,TNFSF12,VEGFA	10
Cellular Movement,Hematological System Development and Function,Immune Cell Trafficking	Lymphocyte migration	1.58e-06		0.273	APOD,C3,CXCL13,F2,IL18BP,IL23R,JUN,SEMA3A,THBS2,TNFSF12,TNFSF14	11
Cell-To-Cell Signaling and Interaction,Hematological System Development and Function,Immune Cell Trafficking,Inflammatory Response	Activation of leukocytes	1.66e-06	Decreased	-2.256	C3,CADM1,CD163,F2,FCGR3A/FCGR3B,GPNMB,IL25,MST1R,PRL,TFF2,TG,TNFRSF18,TNFSF12,TNFSF14,VEGFA	15
Cellular Movement	Cell movement of tumor cell lines	1.67e-06		-1.324	BMP6,C3,CXCL13,EGF,EPHB2,EPOR,F2,FUT3,JUN,MB,MMP12,MST1R,NAMPT,POSTN,PRL,SEMA3A,TFF2,THBS2,VEGFA	19
Cancer,Organismal Injury and Abnormalities	Malignant genitourinary solid tumor	1.67e-06			ACP5,ADAMTS15,AFM,ANK2,APOD,ASGR1,BCL2L2,BMP6,C3,CA2,CADM1,CD163,CD5L,CDON,CFHR5,COLEC12,EGF,ENTPD3,EPHB2,F11,F2,FAM107B,FCGR3A/FCGR3B,FLRT2,FUT3,GPNMB,GSTP1,H2BC21,HAMP,IL17RD,IL23R,JUN,KAT6A,KLK14,KLK8,KYNU,LTA4H,MATN3,MB,MMEL1,MMP12,MST1R,NAMPT,NTN4,OMD,PDXK,PGAM1,PLA2G1B,PLXNC1,POSTN,PRL,PRSS1,RPS3,SEMA3A,TFF2,TG,THBS2,TNFRSF18,TNFSF12,VEGFA	60
DNA Replication, Recombination, and Repair,Nucleic Acid Metabolism,Small Molecule Biochemistry	Incorporation of thymidine	1.7e-06		-1.784	EGF,F2,JUN,PRL,THBS2,VEGFA	6
Cancer,Organismal Injury and Abnormalities	Benign solid tumor	1.72e-06		-0.755	BMP6,C3,CA2,EGF,ETHE1,GSTP1,JUN,KAT6A,MST1R,PLXNC1,POSTN,PRL,STX1A,TG,THBS2,TNFRSF12A,VEGFA	17
Gastrointestinal Disease,Inflammatory Response	Inflammation of gastrointestinal tract	1.77e-06		0.421	C3,CA2,CXCL13,GPNMB,IL10RB,IL23R,IL25,MMP12,POSTN,TNFRSF12A,TNFSF12,TNFSF14,VEGFA	13
Cellular Movement,Hematological System Development and Function,Immune Cell Trafficking,Inflammatory Response	Cell movement of phagocytes	1.92e-06	Decreased	-2.132	C3,CXCL13,DCTN2,EGF,F2,HAMP,IL25,MMP12,PLA2G1B,PLXNC1,SEMA3A,TNFRSF18,TNFSF12,VEGFA	14
Tissue Development	Development of epithelial tissue	1.94e-06		-1.384	BMP6,C3,CA2,EGF,EPOR,F2,JUN,PRL,SEMA3A,THBS2,TNFRSF12A,TNFSF12,VEGFA	13
Cell Death and Survival,Organismal Injury and Abnormalities	Cell death of epithelial cells	1.97e-06		1.264	BMP6,CDON,DCTN2,EGF,EPHB2,EPOR,F2,IL17RD,JUN,NAMPT,TNFSF12,TNFSF14,VEGFA	13
Cardiovascular System Development and Function,Cellular Development,Cellular Function and Maintenance,Cellular Growth and Proliferation,Organismal Development,Tissue Development	Cell proliferation of vascular endothelial cells	2.1e-06	Decreased	-2.177	C3,EGF,F2,PRL,SEMA3A,THBS2,TNFRSF12A,VEGFA	8
Cellular Development,Cellular Growth and Proliferation,Hematological System Development and Function,Hematopoiesis	Proliferation of hematopoietic progenitor cells	2.19e-06		-0.392	CD163,EPOR,F2,GSTP1,IL25,PRL,TNFRSF12A,TNFSF12,VEGFA	9
Lipid Metabolism,Small Molecule Biochemistry	Synthesis of 12(S)-hydroxyeicosatetraenoic acid	2.35e-06			EGF,F2,SEMA3A	3
Organismal Injury and Abnormalities,Tissue Morphology	Size of lesion	2.37e-06			APOD,C3,F11,F2,IL18BP,JUN,MMP12,MST1R,NAMPT,POSTN,VEGFA	11
Cancer,Organismal Injury and Abnormalities	Metastatic solid tumor	2.42e-06		0.192	ACP5,C3,COLEC12,CST7,F2,FCGR3A/FCGR3B,FLRT2,FUT3,GPNMB,GSTP1,JUN,MST1R,POSTN,VEGFA	14
Cellular Movement,Hematological System Development and Function,Immune Cell Trafficking	Cell movement of antigen presenting cells	2.57e-06	Decreased	-2.178	C3,CXCL13,DCTN2,EGF,F2,HAMP,IL25,MMP12,PLXNC1,TNFSF12,VEGFA	11
Cell-To-Cell Signaling and Interaction,Hematological System Development and Function,Immune Cell Trafficking,Inflammatory Response	Activation of mononuclear leukocytes	2.64e-06	Decreased	-2.042	C3,CADM1,CD163,FCGR3A/FCGR3B,GPNMB,IL25,PRL,TG,TNFRSF18,TNFSF12,TNFSF14,VEGFA	12
Hematological System Development and Function,Lymphoid Tissue Structure and Development,Tissue Morphology	Morphology of lymphoid tissue	2.71e-06			C3,CD5L,EGF,F11,IL10RB,IL18BP,IL25,KAT6A,TNFRSF18,TNFSF12,TNFSF14,VEGFA	12
Cellular Development,Cellular Growth and Proliferation,Hematological System Development and Function,Hematopoiesis,Lymphoid Tissue Structure and Development,Tissue Development	Differentiation of myeloid leukocytes	2.72e-06		-1.474	EPHB2,EPOR,F2,IL10RB,IL25,JUN,MST1R,SEMA3A,VEGFA	9
Cell-To-Cell Signaling and Interaction	Adhesion of tumor cell lines	2.84e-06		0.059	CXCL13,EGF,F2,FUT3,GPNMB,JUN,PRL,SEMA3A,TNFRSF18,VEGFA	10
Cardiovascular Disease,Connective Tissue Disorders,Dermatological Diseases and Conditions,Immunological Disease,Inflammatory Disease,Organismal Injury and Abnormalities,Skeletal and Muscular Disorders	Systemic sclerosis	2.86e-06			C3,FCGR3A/FCGR3B,IL23R,JUN,PRL,VEGFA	6
Cellular Movement,Renal and Urological System Development and Function	Cell movement of kidney cell lines	2.88e-06		-1.46	C3,CADM1,EGF,MST1R,POSTN,TFF2,VEGFA	7
Cell-To-Cell Signaling and Interaction,Cellular Movement,Hematological System Development and Function,Immune Cell Trafficking	Recruitment of leukocytes	3e-06		0.353	C3,CD5L,CXCL13,FCGR3A/FCGR3B,IL25,JUN,MMP12,SEMA3A,THBS2,TNFSF12	10
Cell-To-Cell Signaling and Interaction,Cellular Growth and Proliferation	Stimulation of cells	3.16e-06	Decreased	-2.168	BMP6,C3,CXCL13,EGF,F2,PRL,TG,TNFRSF18,TNFSF14,VEGFA	10
Cellular Development,Cellular Growth and Proliferation,Hematological System Development and Function,Lymphoid Tissue Structure and Development	Proliferation of mononuclear leukocytes	3.17e-06		-1.274	C3,EPHB2,FCGR3A/FCGR3B,GPNMB,GSTP1,IL23R,IL25,JUN,KLK8,PRL,RPS3,TG,TNFRSF18,TNFSF14,VEGFA	15
Organismal Injury and Abnormalities	Hypertrophy	3.29e-06			C3,CA2,EGF,EPOR,IL25,JUN,MB,POSTN,SEMA3A,TG,TNFSF12,VEGFA	12
Organismal Development,Organismal Injury and Abnormalities	Abnormal morphology of abdomen	3.57e-06			C3,EGF,EPOR,HJV,IL10RB,IL18BP,IL25,JUN,KAT6A,MST1R,PRL,TFF2,TNFRSF18,TNFSF12,TNFSF14,VEGFA	16
Gastrointestinal Disease,Organismal Injury and Abnormalities	Benign oral disorder	3.61e-06			C3,CDON,CXCL13,EGF,EPHB2,FCGR3A/FCGR3B,KAT6A,MB,MMP12,NAMPT,POSTN,VEGFA	12
Digestive System Development and Function,Gastrointestinal Disease	Abnormal morphology of digestive system	3.86e-06			C3,CDON,EGF,EPOR,HJV,IL10RB,IL25,JUN,KAT6A,POSTN,TFF2,VEGFA	12
Organismal Injury and Abnormalities,Reproductive System Disease	Disorder of pregnancy	4.05e-06			ADAMTS15,ASGR1,C3,CA2,CXCL13,EPOR,F2,FCGR3A/FCGR3B,GSTP1,IL23R,KYNU,RPS3,THBS2,VEGFA	14
Organismal Injury and Abnormalities	Benign lesion	4.15e-06		-1.084	BMP6,C3,CA2,EGF,ETHE1,F2,GSTP1,JUN,KAT6A,MST1R,PLXNC1,POSTN,PRL,STX1A,TG,THBS2,TNFRSF12A,VEGFA	18
Cell-To-Cell Signaling and Interaction,Inflammatory Response	Immune response of leukocytes	4.25e-06		-0.908	C3,CD5L,FCGR3A/FCGR3B,IL10RB,IL23R,IL25,JUN,MST1R,NAMPT,POSTN	10
Hematological System Development and Function,Immunological Disease,Lymphoid Tissue Structure and Development,Organ Morphology,Organismal Injury and Abnormalities,Tissue Morphology	Abnormal morphology of lymphoid organ	4.25e-06			C3,CD5L,IL10RB,IL18BP,IL25,KAT6A,TNFRSF18,TNFSF12,TNFSF14,VEGFA	10
Cellular Movement	Migration of tumor cells	4.52e-06		-0.818	CXCL13,EGF,EPHB2,F2,MST1R,PLXNC1,POSTN,VEGFA	8
Cardiovascular System Development and Function,Tissue Morphology	Quantity of endothelial cell lines	4.59e-06			EGF,THBS2,VEGFA	3
Cell-To-Cell Signaling and Interaction	Binding of cell surface	4.65e-06		-1.446	C3,CXCL13,EGF,F2,VEGFA	5
Connective Tissue Development and Function,Tissue Development	Growth of connective tissue	4.91e-06		0.046	BCL2L2,BMP6,CD163,EGF,EPOR,F2,GSTP1,JUN,KLK8,MST1R,PLA2G1B,POSTN,TNFRSF12A,TNFSF12	14
Cell Death and Survival	Apoptosis of blood cells	4.96e-06		1.943	BCL2L2,CD5L,EGF,EPOR,F2,FCGR3A/FCGR3B,JUN,NAMPT,THBS2,TNFRSF18,TNFSF14,VEGFA	12
Cancer,Organismal Injury and Abnormalities,Respiratory Disease	Respiratory system tumor	5.08e-06		1.506	ACP5,AFM,ANK2,APOD,BCL2L2,C3,CADM1,CD163,CD5L,CFHR5,CST7,CXCL13,EGF,EPHB2,ETHE1,F11,F2,FCGR3A/FCGR3B,FLRT2,GPNMB,GSTP1,IL23R,IL25,JUN,KAT6A,KLK14,KLK8,KYNU,MB,MMP12,MST1R,NAMPT,PLXNC1,POSTN,PRL,PRSS1,SEMA3A,TG,THBS2,TNFRSF18,VEGFA	41
Cell-To-Cell Signaling and Interaction,Cellular Growth and Proliferation	Stimulation of tumor cell lines	5.14e-06		-1.948	EGF,F2,PRL,VEGFA	4
Lipid Metabolism,Molecular Transport,Small Molecule Biochemistry	Release of eicosanoid	5.23e-06		-1.939	APOD,C3,EGF,F2,NAMPT,PLA2G1B,VEGFA	7
Cardiovascular Disease,Cardiovascular System Development and Function	Abnormal morphology of cardiovascular system	5.58e-06			ANK2,CA2,CDON,EPOR,F2,FLRT2,JUN,KAT6A,MB,POSTN,SEMA3A,TG,THBS2,TNFSF12,VEGFA	15
Cardiovascular System Development and Function	Morphology of cardiovascular system	5.73e-06			ANK2,CA2,CDON,EPOR,F2,FLRT2,IL25,JUN,KAT6A,MB,POSTN,SEMA3A,TG,THBS2,TNFSF12,VEGFA	16
Cardiovascular System Development and Function,Cell Death and Survival	Cell viability of endothelial cell lines	5.74e-06			EGF,NTN4,THBS2,VEGFA	4
Cancer,Organismal Injury and Abnormalities,Respiratory Disease	Lung tumor	5.84e-06		1.506	ACP5,AFM,ANK2,APOD,BCL2L2,C3,CADM1,CD163,CD5L,CFHR5,CST7,CXCL13,EGF,EPHB2,ETHE1,F11,F2,FCGR3A/FCGR3B,GPNMB,GSTP1,IL23R,JUN,KAT6A,KLK14,KLK8,KYNU,MB,MMP12,MST1R,NAMPT,PLXNC1,POSTN,PRL,PRSS1,SEMA3A,TG,THBS2,TNFRSF18,VEGFA	39
Cellular Development,Cellular Growth and Proliferation,Embryonic Development,Organismal Development	Proliferation of neuronal progenitor cells	5.93e-06		-0.651	BMP6,CDON,EGF,TNFSF12,VEGFA	5
Cellular Development,Cellular Growth and Proliferation,Connective Tissue Development and Function,Hematological System Development and Function,Hematopoiesis,Organismal Development,Tissue Development	Proliferation of erythroid cells	6.11e-06			EPOR,TNFRSF12A,TNFSF12	3
Cell Death and Survival,Organismal Injury and Abnormalities,Renal and Urological Disease	Cell death of kidney cells	6.23e-06		1.948	C3,CDON,DCTN2,EGF,EPHB2,F2,GSTP1,IL17RD,NAMPT,VEGFA	10
Cancer,Organismal Injury and Abnormalities	Cancer of secretory structure	6.3e-06			ACP5,ADAMTS15,AFM,ANK2,APOD,ASGR1,BCL2L2,BMP6,C3,CA2,CADM1,CD163,CD5L,CDON,CFHR5,COLEC12,CST7,DCTN2,EGF,ENTPD3,EPHB2,EPOR,ETHE1,F11,F2,FCGR3A/FCGR3B,FLRT2,FUT3,GPNMB,GSTP1,HJV,IL10RB,IL17RD,IL18BP,IL23R,JUN,KAT6A,KLK14,KLK8,KYNU,LTA4H,MATN3,MMEL1,MMP12,MST1R,NTN4,PDXK,PGAM1,PLXNC1,POSTN,PRL,PRSS1,PSMA2,RPS3,SEMA3A,STX1A,TFF2,TG,THBS2,TNFRSF12A,TNFRSF18,TNFSF12,TNFSF14,TPSG1,VEGFA	65
Cardiovascular Disease,Cardiovascular System Development and Function,Organ Morphology,Organismal Development,Organismal Injury and Abnormalities	Abnormal morphology of heart	6.31e-06			ANK2,CA2,EPOR,F2,FLRT2,JUN,KAT6A,MB,POSTN,SEMA3A,TG,THBS2,TNFSF12,VEGFA	14
Cardiovascular System Development and Function,Cell Death and Survival,Cell Morphology,Cellular Function and Maintenance	Permeability of endothelial cell lines	6.38e-06		-1.23	F2,IL25,NTN4,VEGFA	4
Cardiovascular Disease,Organismal Injury and Abnormalities	Occlusion of artery	6.47e-06		-0.447	CA2,CD163,EGF,F2,FAM107B,IL25,JUN,MB,MMP12,MST1R,TNFSF12,VEGFA	12
Hematological System Development and Function,Lymphoid Tissue Structure and Development,Organ Morphology,Tissue Morphology	Morphology of lymphoid organ	6.48e-06			C3,CD5L,F11,IL10RB,IL18BP,IL25,KAT6A,TNFRSF18,TNFSF12,TNFSF14,VEGFA	11
Cardiovascular Disease,Organismal Injury and Abnormalities	Cardiac lesion	6.88e-06		1.011	APOD,CDON,JUN,MB,NAMPT,POSTN,THBS2,VEGFA	8
Organismal Injury and Abnormalities	Edema	7.2e-06		-1.604	C3,CA2,EPOR,FLRT2,JUN,KAT6A,KLK14,MB,TNFRSF18,VEGFA	10
Cancer,Organismal Injury and Abnormalities,Reproductive System Disease	Mammary tumor	7.34e-06		-0.426	ACP5,ADAMTS15,ANK2,APOD,ASGR1,BCL2L2,BMP6,C3,EGF,EPHB2,FAM107B,FLRT2,GPNMB,GSTP1,H2BC21,HAMP,JUN,KAT6A,MB,MMEL1,MMP12,MST1R,NAMPT,PGAM1,POSTN,PRL,RPS3,SEMA3A,TNFRSF18,TNFSF12,VEGFA	31
Cell Death and Survival,Embryonic Development	Cell death of embryonic cell lines	7.55e-06		1.656	CDON,DCTN2,EGF,EPHB2,F2,GSTP1,IL17RD,JUN,NAMPT,TNFSF12	10
Cell Death and Survival	Cell death of blood cells	7.67e-06		1.941	BCL2L2,C3,CD5L,EGF,EPOR,F2,FCGR3A/FCGR3B,JUN,NAMPT,PRL,THBS2,TNFRSF18,TNFSF14,VEGFA	14
Connective Tissue Development and Function,Skeletal and Muscular System Development and Function	Resorption of bone	8.3e-06		0	ACP5,AFM,CA2,EGF,FCGR3A/FCGR3B,TNFSF12,VEGFA	7
Cancer,Organismal Injury and Abnormalities	Head and neck tumor	8.38e-06			ADAMTS15,AFM,ANK2,APOD,ASGR1,BCL2L2,BMP6,C3,CA2,CADM1,CD163,CD5L,CDON,CFHR5,COLEC12,CST7,CXCL13,DCTN2,EGF,EPHB2,EPOR,ETHE1,F11,F2,FAM107B,FCGR3A/FCGR3B,FLRT2,FUT3,GPNMB,GSTP1,HAMP,HJV,IL10RB,IL17RD,IL18BP,IL23R,IL25,JUN,KAT6A,KLK14,KLK8,KYNU,MATN3,MMEL1,MMP12,MST1R,NAMPT,NTN4,PDXK,PGAM1,PLA2G1B,PLXNC1,POSTN,PRL,PRSS1,PSMA2,RPS3,SEMA3A,STX1A,TFF2,TG,THBS2,TNFRSF12A,TNFRSF18,TNFSF14,TPSG1,VEGFA	67
Cell Signaling,Cellular Function and Maintenance,Molecular Transport,Vitamin and Mineral Metabolism	Influx of Ca2+	8.41e-06		-0.399	CXCL13,EGF,EPHB2,EPOR,F2,FCGR3A/FCGR3B,PLA2G1B,VEGFA	8
Cell Death and Survival,Organismal Injury and Abnormalities,Renal and Urological Disease	Cell death of kidney cell lines	8.53e-06	Increased	2.247	CDON,DCTN2,EGF,EPHB2,F2,GSTP1,IL17RD,NAMPT,VEGFA	9
Cancer,Organismal Injury and Abnormalities,Reproductive System Disease	Breast cancer	8.6e-06			ACP5,ADAMTS15,ANK2,APOD,ASGR1,BCL2L2,BMP6,C3,EGF,EPHB2,FAM107B,FLRT2,GSTP1,H2BC21,HAMP,JUN,KAT6A,MB,MMEL1,MMP12,MST1R,NAMPT,PGAM1,POSTN,PRL,RPS3,SEMA3A,TNFRSF18,TNFSF12,VEGFA	30
Cancer,Dermatological Diseases and Conditions,Organismal Injury and Abnormalities	Papilloma	8.63e-06			GSTP1,JUN,MST1R,THBS2,TNFRSF12A,VEGFA	6
Dermatological Diseases and Conditions,Organismal Injury and Abnormalities	Chronic psoriasis	8.96e-06			GSTP1,KLK8,KYNU,MMP12,PGAM1,POSTN	6
Cardiovascular Disease,Organismal Injury and Abnormalities	Atherosclerosis	9.02e-06		-0.447	CA2,CD163,EGF,F2,FAM107B,IL25,JUN,MMP12,MST1R,TNFSF12,VEGFA	11
Lipid Metabolism,Molecular Transport,Small Molecule Biochemistry	Release of prostaglandin	9.32e-06	Decreased	-2.194	C3,EGF,F2,NAMPT,VEGFA	5
Developmental Disorder,Hematological Disease,Hereditary Disorder,Metabolic Disease,Nutritional Disease,Organismal Injury and Abnormalities	Hereditary hemochromatosis type 2A	9.42e-06			HAMP,HJV	2
Cell Death and Survival,Organismal Injury and Abnormalities	Apoptosis of HDMEC cells	9.42e-06			EGF,VEGFA	2
Cell Death and Survival,Organismal Injury and Abnormalities,Tissue Morphology	Quantity of apoptotic microvascular endothelial cells	9.42e-06			EGF,VEGFA	2
Cellular Development,Cellular Growth and Proliferation,Digestive System Development and Function,Hepatic System Development and Function,Organ Development,Tissue Development,Tissue Morphology	Expansion of oval cells	9.42e-06			TNFRSF12A,TNFSF12	2
Cardiovascular System Development and Function,Cell Morphology,Cellular Development,Organismal Development,Tissue Development	Tubulation of endothelial progenitor cells	1.01e-05			EGF,MMP12,VEGFA	3
Lipid Metabolism,Molecular Transport,Small Molecule Biochemistry	Release of lipid	1.07e-05	Decreased	-2.172	APOD,C3,EGF,F2,NAMPT,PLA2G1B,PRL,VEGFA	8
Cardiovascular Disease,Hereditary Disorder,Organismal Injury and Abnormalities	Familial vascular disease	1.11e-05			C3,CA2,F2,IL17RD,JUN,KAT6A,THBS2,VEGFA	8
Connective Tissue Disorders,Inflammatory Disease,Inflammatory Response,Organismal Injury and Abnormalities,Skeletal and Muscular Disorders	Osteoarthritis	1.11e-05			ADAMTS15,C3,CD163,EPOR,MATN3,MMP12,POSTN,VEGFA	8
Cellular Movement	Cell movement of lung cell lines	1.14e-05			EGF,F2,TFF2,VEGFA	4
Cellular Movement,Hematological System Development and Function,Immune Cell Trafficking	Cellular infiltration by leukocytes	1.16e-05		-1.135	APOD,C3,F2,HAMP,IL18BP,IL23R,IL25,MMP12,TG,TNFRSF18,TNFSF12	11
Cell-To-Cell Signaling and Interaction,Inflammatory Response	Immune response of T lymphocytes	1.19e-05		-0.651	IL23R,IL25,JUN,MST1R,NAMPT,POSTN	6
Cancer,Organismal Injury and Abnormalities	Abdominal neoplasm	1.2e-05		0.232	ACP5,ADAMTS15,AFM,ANK2,APOD,BCL2L2,BMP6,C3,CA2,CADM1,CD163,CD5L,CDON,CFHR5,COLEC12,COTL1,CST7,EGF,ENTPD3,EPHB2,ESD,ETHE1,F11,F2,FAM107B,FCGR3A/FCGR3B,FLRT2,FUT3,GPNMB,GSTP1,HAMP,HJV,IL10RB,IL17RD,IL18BP,IL23R,IL25,JUN,KAT6A,KLK14,KLK8,KYNU,LTA4H,MATN3,MB,MMEL1,MMP12,MST1R,NAMPT,NTN4,OMD,PDXK,PGAM1,PLA2G1B,PLXNC1,POSTN,PRL,PRSS1,PSMA2,RPS3,SEMA3A,STX1A,TFF2,TG,THBS2,TNFRSF12A,TNFRSF18,TNFSF12,TNFS…	70
Cellular Growth and Proliferation	Proliferation of vascular cells	1.24e-05		-1.909	C3,EGF,F2,POSTN,PRL,SEMA3A,THBS2,TNFRSF12A,VEGFA	9
Cellular Development,Cellular Growth and Proliferation,Digestive System Development and Function,Hepatic System Development and Function,Organ Development,Tissue Development	Proliferation of oval cells	1.26e-05			EGF,TNFRSF12A,TNFSF12	3
Cardiovascular System Development and Function,Organismal Development	Angiogenesis of capillary vessel	1.26e-05			F2,PRL,VEGFA	3
Cellular Movement,Hematological System Development and Function,Immune Cell Trafficking,Inflammatory Response	Cell movement of macrophages	1.26e-05	Decreased	-2.261	C3,DCTN2,EGF,F2,HAMP,IL25,MMP12,TNFSF12,VEGFA	9
Cellular Development,Cellular Growth and Proliferation,Hematological System Development and Function,Lymphoid Tissue Structure and Development	Proliferation of lymphocytes	1.29e-05		-1.069	C3,EPHB2,FCGR3A/FCGR3B,GPNMB,IL23R,IL25,JUN,KLK8,PRL,RPS3,TG,TNFRSF18,TNFSF14,VEGFA	14
Organismal Development,Organismal Injury and Abnormalities	Abnormal morphology of thoracic cavity	1.3e-05			ANK2,CA2,CD5L,EPOR,F2,FLRT2,JUN,KAT6A,MB,POSTN,SEMA3A,TG,THBS2,TNFSF12,VEGFA	15
Antimicrobial Response,Inflammatory Response	Antimicrobial response	1.3e-05			COLEC12,COTL1,CXCL13,H2BC21,IL23R,IL25,MMP12,MST1R,PLA2G1B	9
Cancer,Neurological Disease,Organismal Injury and Abnormalities	Stage III-IV neuroblastoma	1.36e-05			C3,FCGR3A/FCGR3B,MST1R,VEGFA	4
Cell Morphology,Cell-To-Cell Signaling and Interaction,Cellular Assembly and Organization	Electrical resistance of cells	1.36e-05			EGF,F2,PRL,VEGFA	4
Cellular Development,Connective Tissue Development and Function,Tissue Development	Differentiation of connective tissue cells	1.37e-05		0.008	BMP6,C3,CA2,F2,GPNMB,JUN,MB,NAMPT,POSTN,SEMA3A,TNFSF12,TNFSF14,VEGFA	13
Cell Signaling	Tyrosine phosphorylation	1.37e-05		-0.314	CADM1,EGF,EPOR,F2,MST1R,PRL,VEGFA	7
Cancer,Organismal Injury and Abnormalities	Anogenital cancer	1.38e-05			ACP5,ADAMTS15,AFM,ANK2,APOD,ASGR1,BCL2L2,BMP6,C3,CA2,CADM1,CD163,CD5L,CDON,CFHR5,COLEC12,EGF,ENTPD3,EPHB2,F11,F2,FAM107B,FCGR3A/FCGR3B,FLRT2,FUT3,GPNMB,GSTP1,H2BC21,HAMP,IL17RD,IL23R,JUN,KAT6A,KLK14,KLK8,MATN3,MB,MMEL1,MMP12,MST1R,NAMPT,NTN4,PDXK,PGAM1,PLXNC1,POSTN,PRL,PRSS1,RPS3,SEMA3A,TFF2,TG,THBS2,TNFRSF18,TNFSF12,VEGFA	56
Cancer,Hematological Disease,Organismal Injury and Abnormalities	Mature lymphocytic neoplasm	1.38e-05			ACP5,ANK2,BCL2L2,C3,CA2,CADM1,CD163,CDON,CXCL13,EGF,EPOR,FCGR3A/FCGR3B,FLRT2,JUN,KAT6A,MMP12,MST1R,NAMPT,POSTN,PSMA2,THBS2,VEGFA	22
Cancer,Organismal Injury and Abnormalities	Head and neck cancer	1.39e-05			ADAMTS15,AFM,ANK2,APOD,ASGR1,BCL2L2,BMP6,C3,CA2,CD163,CD5L,CDON,CFHR5,COLEC12,CST7,CXCL13,DCTN2,EGF,EPHB2,EPOR,ETHE1,F11,F2,FCGR3A/FCGR3B,FLRT2,FUT3,GPNMB,GSTP1,HAMP,HJV,IL10RB,IL17RD,IL18BP,IL23R,IL25,JUN,KAT6A,KLK14,KLK8,KYNU,MATN3,MMEL1,MMP12,MST1R,NTN4,PDXK,PGAM1,PLA2G1B,PLXNC1,POSTN,PRL,PRSS1,PSMA2,RPS3,SEMA3A,STX1A,TFF2,TG,THBS2,TNFRSF12A,TNFRSF18,TNFSF14,TPSG1,VEGFA	64
Hematological System Development and Function,Tissue Morphology	Quantity of leukocytes	1.4e-05		-0.377	C3,CD5L,CXCL13,GSTP1,IL10RB,IL18BP,IL23R,IL25,KAT6A,MMP12,PRL,TG,TNFRSF18,TNFSF12,TPSG1,VEGFA	16
Cell-To-Cell Signaling and Interaction,Hematological System Development and Function,Immune Cell Trafficking,Inflammatory Response	Activation of phagocytes	1.45e-05		-1.64	C3,CD163,F2,FCGR3A/FCGR3B,IL25,MST1R,TFF2,TNFSF12,TNFSF14,VEGFA	10
Cancer,Cell Death and Survival,Organismal Injury and Abnormalities,Tumor Morphology	Cell viability of tumor cells	1.46e-05		-0.816	BMP6,JUN,MST1R,NAMPT,PRL,VEGFA	6
Cardiovascular Disease,Connective Tissue Disorders,Dermatological Diseases and Conditions,Immunological Disease,Inflammatory Disease,Organismal Injury and Abnormalities,Skeletal and Muscular Disorders	Diffuse systemic sclerosis	1.54e-05			IL23R,JUN,VEGFA	3
Lipid Metabolism,Small Molecule Biochemistry	Fatty acid metabolism	1.58e-05		-1.588	BMP6,CADM1,COTL1,EGF,F2,GSTP1,LTA4H,MMP12,PLA2G1B,PRL,SEMA3A,STX1A,VEGFA	13
Cell-To-Cell Signaling and Interaction	Activation of cells	1.64e-05	Decreased	-2.164	C3,CADM1,CD163,EGF,EPHB2,F2,FCGR3A/FCGR3B,GPNMB,IL25,MST1R,PRL,TFF2,TG,TNFRSF18,TNFSF12,TNFSF14,VEGFA	17
Cellular Movement	Chemotaxis	1.67e-05		-0.935	C3,CXCL13,EGF,EPHB2,F2,JUN,PLA2G1B,SEMA3A,TFF2,THBS2,TNFSF14,VEGFA	12
Inflammatory Response	Inflammatory response	1.69e-05		-0.128	C3,CD163,CXCL13,EGF,F2,FCGR3A/FCGR3B,IL10RB,IL25,MST1R,PLA2G1B,TFF2,THBS2,TNFSF12,TNFSF14,VEGFA	15
Cellular Movement	Cell movement of stem cells	1.72e-05		-0.887	C3,CXCL13,EGF,PRL,SEMA3A,VEGFA	6
Tissue Development,Tissue Morphology	Expansion of epithelial tissue	1.74e-05		-1.982	EGF,TNFRSF12A,TNFSF12,VEGFA	4
Dermatological Diseases and Conditions,Inflammatory Disease,Inflammatory Response,Organismal Injury and Abnormalities	Dermatitis	1.77e-05		-0.577	C3,CXCL13,GSTP1,IL25,JUN,KLK14,KLK8,POSTN,THBS2,VEGFA	10
Connective Tissue Disorders,Organismal Injury and Abnormalities,Tissue Morphology	Deterioration of connective tissue	1.85e-05		-1.387	EGF,EPOR,F2,JUN,NAMPT,POSTN,TNFRSF18	7
Cell Death and Survival	Cell death of immune cells	1.86e-05	Increased	2.021	C3,CD5L,EGF,EPOR,F2,FCGR3A/FCGR3B,JUN,NAMPT,PRL,THBS2,TNFRSF18,TNFSF14,VEGFA	13
Organismal Injury and Abnormalities	Bleeding	1.87e-05		0.879	C3,CDON,F11,F2,FCGR3A/FCGR3B,FLRT2,KAT6A,MB,THBS2,VEGFA	10
Cell-To-Cell Signaling and Interaction	Attachment of cells	1.9e-05		-0.312	CADM1,EGF,FUT3,POSTN,SEMA3A,THBS2	6
Cancer,Organismal Injury and Abnormalities	Intraabdominal organ tumor	1.94e-05		0.646	ACP5,ADAMTS15,AFM,ANK2,APOD,BCL2L2,BMP6,C3,CA2,CADM1,CD163,CD5L,CDON,CFHR5,COLEC12,COTL1,CST7,EGF,ENTPD3,EPHB2,ESD,ETHE1,F11,F2,FAM107B,FCGR3A/FCGR3B,FLRT2,FUT3,GPNMB,GSTP1,HAMP,HJV,IL10RB,IL17RD,IL18BP,IL23R,IL25,JUN,KAT6A,KLK14,KLK8,KYNU,LTA4H,MATN3,MB,MMEL1,MMP12,MST1R,NAMPT,NTN4,OMD,PDXK,PGAM1,PLA2G1B,PLXNC1,POSTN,PRL,PRSS1,PSMA2,RPS3,SEMA3A,STX1A,TFF2,TG,THBS2,TNFRSF12A,TNFSF12,TNFSF14,VEGFA	69
Cellular Development,Cellular Growth and Proliferation,Hematological System Development and Function,Hematopoiesis,Tissue Development	Differentiation of megakaryocyte/erythrocyte lineage cell	1.94e-05		0.186	EGF,EPOR,JUN,THBS2,TNFRSF12A,TNFSF12,VEGFA	7
Cardiovascular System Development and Function,Organismal Development	Vascularization of absolute anatomical region	1.96e-05		-0.398	C3,EGF,MB,SEMA3A,THBS2,VEGFA	6
Cellular Development,Cellular Growth and Proliferation,Digestive System Development and Function,Hepatic System Development and Function,Organ Development	Proliferation of liver cells	1.99e-05		-1.819	C3,EGF,F2,JUN,TNFRSF12A,TNFSF12,VEGFA	7
Cardiovascular Disease,Inflammatory Disease,Organismal Injury and Abnormalities	Vasculitis	2.14e-05			C3,F2,FCGR3A/FCGR3B,IL25,TNFSF12	5
Cell-mediated Immune Response,Cellular Movement,Hematological System Development and Function,Immune Cell Trafficking	Cell movement of T lymphocytes	2.19e-05		0.6	APOD,C3,CXCL13,IL18BP,IL23R,SEMA3A,THBS2,TNFSF14	8
Organismal Injury and Abnormalities,Reproductive System Disease	Habitual abortion	2.2e-05			C3,F2,FCGR3A/FCGR3B,VEGFA	4
Cellular Development,Cellular Growth and Proliferation,Organ Development,Skeletal and Muscular System Development and Function,Tissue Development	Proliferation of muscle cells	2.3e-05		-1.484	APOD,EGF,F2,JUN,NAMPT,PLA2G1B,POSTN,TNFRSF12A,TNFSF12,VEGFA	10
Organismal Survival	Organismal death	2.39e-05		0.205	ANK2,APOD,ASGR1,BMP6,C3,CDON,EPHB2,EPOR,ETHE1,F2,FLRT2,GPNMB,GSTP1,HAMP,JUN,KAT6A,KLK8,MB,MMP12,MST1R,NAMPT,POSTN,SEMA3A,STX1A,THBS2,TNFRSF12A,VEGFA	27
Organismal Injury and Abnormalities	Nodule	2.45e-05			BMP6,GSTP1,POSTN,TG,VEGFA	5
Cardiovascular System Development and Function,Cellular Development,Cellular Growth and Proliferation	Proliferation of endothelial cell lines	2.45e-05		-1.442	EGF,NTN4,PRL,THBS2,VEGFA	5
Nervous System Development and Function	Myelination	2.45e-05		-1.342	CST7,JUN,KLK8,MMP12,PRL,SEMA3A,TG	7
Cancer,Organismal Injury and Abnormalities	Abdominal cancer	2.53e-05		0.327	ACP5,ADAMTS15,AFM,ANK2,APOD,BCL2L2,BMP6,C3,CA2,CADM1,CD163,CD5L,CDON,CFHR5,COLEC12,COTL1,CST7,EGF,ENTPD3,EPHB2,ESD,ETHE1,F11,F2,FAM107B,FCGR3A/FCGR3B,FLRT2,FUT3,GPNMB,GSTP1,HAMP,HJV,IL10RB,IL17RD,IL18BP,IL23R,IL25,JUN,KAT6A,KLK14,KLK8,KYNU,LTA4H,MATN3,MB,MMEL1,MMP12,MST1R,NAMPT,NTN4,OMD,PDXK,PGAM1,PLA2G1B,PLXNC1,POSTN,PRL,PRSS1,PSMA2,RPS3,SEMA3A,STX1A,TFF2,TG,THBS2,TNFRSF18,TNFSF12,TNFSF14,VEGFA	69
Hematological System Development and Function,Lymphoid Tissue Structure and Development,Organ Morphology,Organismal Development,Tissue Morphology	Morphology of spleen	2.54e-05			C3,IL10RB,IL18BP,IL25,KAT6A,TNFRSF18,TNFSF12,TNFSF14,VEGFA	9
Cellular Development,Cellular Growth and Proliferation,Connective Tissue Development and Function,Hematological System Development and Function,Hematopoiesis,Organismal Development,Tissue Development	Proliferation of erythroid precursor cells	2.55e-05		1.982	CD163,EPOR,TNFRSF12A,TNFSF12	4
Cell-To-Cell Signaling and Interaction,Hematological System Development and Function	Binding of mononuclear leukocytes	2.57e-05		1.747	CXCL13,F2,FCGR3A/FCGR3B,JUN,PRL,THBS2,TNFSF14	7
Cancer,Organismal Injury and Abnormalities	Head and neck carcinoma	2.61e-05			ADAMTS15,AFM,ANK2,APOD,ASGR1,BCL2L2,BMP6,C3,CA2,CD163,CD5L,CDON,CFHR5,COLEC12,CST7,CXCL13,DCTN2,EGF,EPHB2,EPOR,ETHE1,F11,F2,FCGR3A/FCGR3B,FLRT2,FUT3,GSTP1,HJV,IL10RB,IL17RD,IL18BP,IL23R,IL25,JUN,KAT6A,KLK14,KLK8,KYNU,MATN3,MMEL1,MMP12,MST1R,NTN4,PDXK,PGAM1,PLA2G1B,PLXNC1,POSTN,PRL,PRSS1,PSMA2,RPS3,SEMA3A,STX1A,TFF2,TG,THBS2,TNFRSF12A,TNFRSF18,TNFSF14,TPSG1,VEGFA	62
Cancer,Organismal Injury and Abnormalities	Cancer of cells	2.64e-05	Decreased	-2.415	ACP5,ADAMTS15,ANK2,APOD,BCL2L2,BMP6,C3,CA2,CADM1,CD163,CDON,COTL1,CXCL13,EGF,EPOR,F11,F2,FAM107B,FCGR3A/FCGR3B,FLRT2,FUT3,GPNMB,GSTP1,IL23R,IL25,JUN,KAT6A,MMP12,MST1R,NAMPT,NTN4,PLA2G1B,PLXNC1,POSTN,PRL,PRSS1,PSMA2,SEMA3A,TG,THBS2,TNFRSF12A,TNFSF14,VEGFA	43
Carbohydrate Metabolism,Small Molecule Biochemistry	Catabolism of proteoglycan	2.65e-05			MMP12,POSTN,TNFSF12	3
Organismal Injury and Abnormalities,Tissue Morphology	Hypertrophy of epithelial tissue	2.65e-05			EGF,IL25,VEGFA	3
Cancer,Organismal Injury and Abnormalities	Development of benign tumor	2.74e-05		-0.398	C3,CA2,EGF,ETHE1,GSTP1,JUN,KAT6A,PRL,STX1A,TG,THBS2,VEGFA	12
Lipid Metabolism,Small Molecule Biochemistry	Induction of sphingolipid	2.82e-05			EGF,TG	2
Cancer,Organismal Injury and Abnormalities,Renal and Urological Disease	Growth of renal cell carcinoma	2.82e-05			BMP6,VEGFA	2
Cellular Movement	Cell movement of cancer cells	2.82e-05		-1.595	CXCL13,EGF,F2,MST1R,PLXNC1,VEGFA	6
Cancer,Organismal Injury and Abnormalities	Serous adenocarcinoma	2.85e-05			ACP5,AFM,APOD,C3,CA2,EPHB2,F11,F2,FLRT2,IL23R,PDXK,POSTN,TG,THBS2,VEGFA	15
Cellular Development,Cellular Growth and Proliferation,Hematological System Development and Function,Hematopoiesis,Lymphoid Tissue Structure and Development,Tissue Development	Myelopoiesis of leukocytes	2.88e-05		-0.756	EPHB2,EPOR,F2,IL10RB,IL25,JUN,VEGFA	7
Cellular Development,Cellular Growth and Proliferation,Organ Development,Respiratory System Development and Function	Proliferation of lung cells	2.94e-05		-0.928	EGF,F2,MMP12,VEGFA	4
Cancer,Organismal Injury and Abnormalities	Breast or colorectal cancer	2.96e-05			ACP5,ADAMTS15,AFM,ANK2,APOD,ASGR1,BCL2L2,BMP6,C3,CA2,CADM1,CD163,CD5L,CDON,COLEC12,EGF,EPHB2,F2,FAM107B,FCGR3A/FCGR3B,FLRT2,GSTP1,H2BC21,HAMP,HJV,IL17RD,IL23R,IL25,JUN,KAT6A,KLK14,MATN3,MB,MMEL1,MMP12,MST1R,NAMPT,PGAM1,PLXNC1,POSTN,PRL,PSMA2,RPS3,SEMA3A,TG,THBS2,TNFRSF18,TNFSF12,TNFSF14,VEGFA	50
Cellular Development,Cellular Growth and Proliferation,Hematological System Development and Function,Lymphoid Tissue Structure and Development	Cell proliferation of T lymphocytes	2.98e-05		-1.235	C3,GPNMB,IL23R,IL25,JUN,KLK8,PRL,RPS3,TG,TNFRSF18,TNFSF14,VEGFA	12
Nervous System Development and Function,Tissue Morphology	Quantity of neurons	3.04e-05		0.194	ANK2,C3,CADM1,DCTN2,ENTPD3,EPHB2,F2,PRL,SEMA3A,VEGFA	10
Cell-To-Cell Signaling and Interaction,Cellular Assembly and Organization	Formation of intercellular junctions	3.05e-05		0.714	CADM1,EGF,EPHB2,F2,FLRT2,KLK8,PRL,THBS2	8
Cellular Compromise,Inflammatory Response	Degranulation of granulocytes	3.19e-05			C3,COTL1,F2,FCGR3A/FCGR3B,GSTP1,LTA4H,PDXK,PGAM1,PSMA2	9
Cardiovascular System Development and Function,Cell-To-Cell Signaling and Interaction	Binding of endothelial cells	3.29e-05		-1.103	C3,F11,F2,FUT3,JUN,TNFSF12,VEGFA	7
Digestive System Development and Function,Gastrointestinal Disease,Hepatic System Development and Function,Hepatic System Disease,Inflammatory Disease,Inflammatory Response,Organ Development,Organismal Injury and Abnormalities	Inflammation of liver	3.29e-05		0	C3,EPOR,FCGR3A/FCGR3B,GSTP1,IL10RB,IL23R,IL25,JUN,TNFRSF18	9
Cellular Movement,Hematological System Development and Function,Immune Cell Trafficking	Cellular infiltration by mononuclear leukocytes	3.36e-05		-0.243	APOD,C3,IL18BP,IL23R,IL25,MMP12,TG	7
Cell Death and Survival	Necrosis	3.36e-05		1.679	BCL2L2,BMP6,C3,CADM1,CD5L,CDON,DCTN2,EGF,EPHB2,EPOR,ETHE1,F2,FCGR3A/FCGR3B,GPNMB,GSTP1,IL17RD,JUN,MB,MST1R,NAMPT,POSTN,PRL,RPS3,SEMA3A,STX1A,THBS2,TNFRSF18,TNFSF12,TNFSF14,VEGFA	30
Hematological System Development and Function,Immunological Disease,Lymphoid Tissue Structure and Development,Organ Morphology,Organismal Development,Organismal Injury and Abnormalities,Tissue Morphology	Abnormal morphology of spleen	3.39e-05			C3,IL10RB,IL18BP,IL25,KAT6A,TNFRSF18,TNFSF12,TNFSF14	8
Cell-To-Cell Signaling and Interaction	Binding of breast cancer cell lines	3.42e-05		-0.65	EGF,FUT3,GPNMB,PRL,VEGFA	5
Cellular Development,Cellular Growth and Proliferation,Connective Tissue Development and Function,Hematological System Development and Function,Hematopoiesis,Organismal Development,Tissue Development	Differentiation of erythroid precursor cells	3.42e-05		0.6	EPOR,JUN,TNFRSF12A,TNFSF12,VEGFA	5
Dermatological Diseases and Conditions,Organismal Injury and Abnormalities	Exanthem of skin	3.45e-05			C3,FCGR3A/FCGR3B,GSTP1,JUN,SEMA3A,VEGFA	6
Cell-To-Cell Signaling and Interaction,Cellular Growth and Proliferation	Stimulation of lymphatic system cells	3.45e-05	Decreased	-2.4	C3,EGF,TG,TNFRSF18,TNFSF14,VEGFA	6
Cancer,Neurological Disease,Organismal Injury and Abnormalities	Nervous system neoplasm	3.46e-05		0.625	ADAMTS15,AFM,ANK2,ASGR1,BCL2L2,BMP6,C3,CA2,CADM1,CD163,CDON,COLEC12,CXCL13,DCTN2,EGF,EPHB2,EPOR,F11,F2,FAM107B,FCGR3A/FCGR3B,FLRT2,FUT3,GPNMB,GSTP1,HAMP,IL10RB,IL17RD,IL18BP,JUN,KAT6A,KLK14,KYNU,MATN3,MMEL1,MST1R,NAMPT,NTN4,PDXK,POSTN,PRL,RPS3,SEMA3A,TG,THBS2,TNFRSF12A,TNFRSF18,TNFSF12,TNFSF14,TPSG1,VEGFA	51
Cancer,Organismal Injury and Abnormalities,Respiratory Disease	Lung cancer	3.49e-05		1.154	AFM,ANK2,APOD,C3,CADM1,CD163,CD5L,CFHR5,CST7,CXCL13,EGF,EPHB2,ETHE1,F11,F2,FCGR3A/FCGR3B,GPNMB,GSTP1,IL23R,JUN,KAT6A,KLK14,KLK8,KYNU,MB,MMP12,MST1R,NAMPT,PLXNC1,POSTN,PRL,PRSS1,SEMA3A,TG,THBS2,TNFRSF18,VEGFA	37
Hematological Disease	Hemorrhagic disease	3.52e-05			C3,CXCL13,F11,F2,FCGR3A/FCGR3B,GSTP1,IL18BP,THBS2	8
Connective Tissue Disorders,Immunological Disease,Inflammatory Disease,Inflammatory Response,Organismal Injury and Abnormalities,Skeletal and Muscular Disorders	Rheumatoid arthritis	3.77e-05			C3,CA2,CXCL13,FCGR3A/FCGR3B,HAMP,IL18BP,IL23R,MMEL1,NAMPT,RPS3,TNFRSF18,TNFSF12,VEGFA	13
Cellular Development,Cellular Growth and Proliferation,Connective Tissue Development and Function,Hematological System Development and Function,Hematopoiesis,Organismal Development,Tissue Development	Differentiation of erythroid cells	4.1e-05		1.067	EPOR,JUN,TNFRSF12A,TNFSF12	4
Neurological Disease,Skeletal and Muscular Disorders	Neuromuscular disease	4.16e-05			AFM,APOD,C3,CA2,CXCL13,EPHB2,FCGR3A/FCGR3B,FLRT2,GSTP1,IL25,JUN,MB,PRL,PSMA2,TNFSF12	15
Carbohydrate Metabolism	Catabolism of polysaccharide	4.33e-05		0.883	EGF,MMP12,OMD,POSTN,TNFSF12	5
Cancer,Organismal Injury and Abnormalities	Neoplasia of cells	4.33e-05	Decreased	-2.428	ACP5,ADAMTS15,ANK2,APOD,BCL2L2,BMP6,C3,CA2,CADM1,CD163,CDON,COTL1,CXCL13,DCTN2,EGF,EPOR,F11,F2,FAM107B,FCGR3A/FCGR3B,FLRT2,FUT3,GPNMB,GSTP1,HAMP,IL17RD,IL23R,IL25,JUN,KAT6A,MMP12,MST1R,NAMPT,NTN4,PLA2G1B,PLXNC1,POSTN,PRL,PRSS1,PSMA2,SEMA3A,TG,THBS2,TNFRSF12A,TNFSF14,VEGFA	46
Cell-To-Cell Signaling and Interaction,Hematological System Development and Function,Inflammatory Response	Binding of professional phagocytic cells	4.33e-05		-1.373	C3,CADM1,F2,FCGR3A/FCGR3B,JUN,PLXNC1,VEGFA	7
Cell-To-Cell Signaling and Interaction	Aggregation of cells	4.4e-05		-0.741	C3,CADM1,EGF,F11,F2,MST1R,SEMA3A,THBS2,TNFRSF18	9
Cellular Development,Cellular Growth and Proliferation,Digestive System Development and Function,Hepatic System Development and Function,Organ Development,Tissue Development	Proliferation of hepatocytes	4.42e-05		-1.592	C3,EGF,JUN,TNFRSF12A,TNFSF12,VEGFA	6
Cancer,Hematological Disease,Organismal Injury and Abnormalities	Neoplasia of blood cells	4.44e-05			ACP5,ANK2,BCL2L2,BMP6,C3,CA2,CADM1,CD163,CDON,CXCL13,DCTN2,EGF,EPOR,F2,FCGR3A/FCGR3B,FLRT2,GSTP1,HAMP,IL23R,JUN,KAT6A,MMP12,MST1R,NAMPT,PLXNC1,POSTN,PRL,PRSS1,PSMA2,TG,THBS2,VEGFA	32
Cellular Growth and Proliferation,Connective Tissue Development and Function,Tissue Development	Proliferation of connective tissue cells	4.51e-05		-0.81	BCL2L2,BMP6,EGF,F2,GSTP1,JUN,KLK8,MST1R,PLA2G1B,POSTN,TNFRSF12A,TNFSF12	12
Molecular Transport	Export of metal	4.65e-05		-1.067	EGF,F2,HAMP,TG	4
Connective Tissue Disorders,Organismal Injury and Abnormalities,Skeletal and Muscular Disorders,Tissue Morphology	Damage of bone	4.67e-05			EGF,EPOR,F2,JUN,POSTN,TNFRSF18	6
Lipid Metabolism,Molecular Transport,Small Molecule Biochemistry	Release of arachidonic acid	4.67e-05		-1.114	APOD,C3,F2,PLA2G1B,VEGFA	5
Cellular Development,Cellular Growth and Proliferation,Organ Development,Skeletal and Muscular System Development and Function,Tissue Development	Proliferation of smooth muscle cells	4.78e-05		-1.041	APOD,EGF,F2,JUN,NAMPT,POSTN,TNFSF12,VEGFA	8
Cell-To-Cell Signaling and Interaction,Hematological System Development and Function	Activation of myeloid cells	4.79e-05		-1.427	C3,CD163,F2,FCGR3A/FCGR3B,IL25,MST1R,TFF2,TNFSF12,TNFSF14	9
Cell-To-Cell Signaling and Interaction	Adhesion of connective tissue cells	4.79e-05		0.25	CADM1,EGF,MATN3,POSTN,THBS2,VEGFA	6
Cellular Movement,Renal and Urological System Development and Function	Migration of kidney cell lines	4.85e-05		-1.067	C3,EGF,MST1R,POSTN,VEGFA	5
Cancer,Organismal Injury and Abnormalities	Papillary adenocarcinoma	5e-05			ACP5,APOD,BMP6,CADM1,CST7,FLRT2,PRL,TG,VEGFA	9
Hematological System Development and Function,Tissue Development	Accumulation of blood cells	5.11e-05		0.055	C3,CD5L,EGF,F2,FCGR3A/FCGR3B,POSTN,TPSG1,VEGFA	8
Cellular Movement	Cell movement of myeloid cells	5.12e-05	Decreased	-2.201	C3,DCTN2,EGF,F2,HAMP,IL25,MMP12,PLA2G1B,SEMA3A,TNFRSF18,TNFSF12,VEGFA	12
Cancer,Gastrointestinal Disease,Organismal Injury and Abnormalities	Gastrointestinal tumor	5.17e-05		0.893	ADAMTS15,AFM,ANK2,APOD,BCL2L2,BMP6,C3,CA2,CADM1,CD163,CD5L,CDON,CFHR5,COLEC12,COTL1,CST7,CXCL13,EGF,ENTPD3,EPHB2,ESD,ETHE1,F11,F2,FAM107B,FCGR3A/FCGR3B,FLRT2,GPNMB,GSTP1,HAMP,HJV,IL10RB,IL17RD,IL18BP,IL23R,IL25,JUN,KAT6A,KLK14,KLK8,KYNU,LTA4H,MATN3,MB,MMEL1,MMP12,MST1R,NAMPT,NTN4,PLXNC1,POSTN,PRL,PSMA2,RPS3,SEMA3A,STX1A,TFF2,TG,THBS2,TNFRSF12A,TNFSF12,TNFSF14,VEGFA	63
Cancer,Organismal Injury and Abnormalities,Reproductive System Disease	Female genital tract serous carcinoma	5.28e-05			ACP5,APOD,CA2,EPHB2,FLRT2,PDXK,POSTN,THBS2,VEGFA	9
Cancer,Organismal Injury and Abnormalities	Pelvic serous carcinoma	5.28e-05			ACP5,APOD,CA2,EPHB2,FLRT2,PDXK,POSTN,THBS2,VEGFA	9
Cellular Movement	Cell movement of brain cells	5.42e-05		-1.342	EGF,EPHB2,FLRT2,SEMA3A,VEGFA	5
Cardiovascular Disease,Cardiovascular System Development and Function,Organismal Development,Organismal Injury and Abnormalities,Tissue Morphology	Abnormal morphology of aortic arch	5.48e-05			JUN,KAT6A,VEGFA	3
Immunological Disease	Common variable immunodeficiency	5.48e-05			C3,FCGR3A/FCGR3B,TNFSF12	3
Cancer,Organismal Injury and Abnormalities,Reproductive System Disease	Invasive mammary tumor	5.54e-05			ACP5,APOD,FLRT2,POSTN,PRL,TNFRSF18,TNFSF12,VEGFA	8
Cardiovascular System Development and Function,Tissue Morphology	Permeabilization of vascular endothelial cells	5.63e-05			F2,VEGFA	2
Cardiovascular System Development and Function,Organismal Functions,Organismal Injury and Abnormalities	Neovascularization of wound	5.63e-05			THBS2,VEGFA	2
Cellular Development,Cellular Growth and Proliferation,Embryonic Development,Hematological System Development and Function,Hematopoiesis,Organismal Development,Tissue Development	Hematopoiesis of yolk sac	5.63e-05			EPOR,VEGFA	2
Cellular Compromise,Inflammatory Response	Degranulation of cells	5.68e-05			C3,COTL1,EGF,F2,FCGR3A/FCGR3B,GSTP1,LTA4H,PDXK,PGAM1,PSMA2,VEGFA	11
Organismal Injury and Abnormalities,Reproductive System Disease	Benign pelvic disease	5.74e-05			CD163,CXCL13,EPOR,GSTP1,JUN,MST1R,PLXNC1,POSTN,PRL,THBS2,VEGFA	11
Cardiovascular Disease,Organismal Injury and Abnormalities	Peripheral arterial disease	5.76e-05			CD163,F2,FCGR3A/FCGR3B,OMD,PLXNC1,PSMA2,VEGFA	7
Cell-To-Cell Signaling and Interaction,Hematological System Development and Function,Immune Cell Trafficking,Inflammatory Response	Activation of lymphocytes	5.81e-05	Decreased	-2.2	C3,CADM1,FCGR3A/FCGR3B,GPNMB,IL25,PRL,TG,TNFRSF18,TNFSF14,VEGFA	10
Cancer,Hematological Disease,Immunological Disease,Organismal Injury and Abnormalities	B cell cancer	5.81e-05			ACP5,BCL2L2,C3,CA2,CD163,CDON,CXCL13,EGF,EPOR,FCGR3A/FCGR3B,FLRT2,IL23R,JUN,KAT6A,MST1R,NAMPT,POSTN,PRL,PSMA2,THBS2,VEGFA	21
Cardiovascular System Development and Function	Morphology of vessel	5.82e-05			CDON,EGF,EPOR,IL25,JUN,KAT6A,THBS2,VEGFA	8
Cellular Function and Maintenance	Function of phagocytes	5.99e-05			C3,GPNMB,MMP12,MST1R,SEMA3A,TNFRSF18,VEGFA	7
Cell-To-Cell Signaling and Interaction,Cellular Assembly and Organization,Cellular Function and Maintenance	Development of gap junctions	6.11e-05		1.165	CADM1,EGF,EPHB2,F2,FLRT2,KLK8,THBS2	7
Organismal Injury and Abnormalities	Wound	6.11e-05			C3,EGF,POSTN,TFF2,TG,THBS2,VEGFA	7
Cell-To-Cell Signaling and Interaction,Hematological System Development and Function,Immune Cell Trafficking	Adhesion of immune cells	6.14e-05		-0.687	C3,CADM1,CXCL13,F2,FCGR3A/FCGR3B,PLXNC1,THBS2,TNFSF12,VEGFA	9
Cellular Movement	Homing of tumor cell lines	6.2e-05		-0.395	C3,CXCL13,EGF,JUN,SEMA3A,VEGFA	6
Metabolic Disease,Organismal Injury and Abnormalities	Hyperbilirubinemia	6.21e-05			C3,FCGR3A/FCGR3B,GSTP1	3
Cell-To-Cell Signaling and Interaction,Cellular Growth and Proliferation	Stimulation of epithelial cells	6.21e-05			EGF,F2,PRL	3
Cellular Movement	Migration of stem cells	6.25e-05		-1.458	C3,EGF,PRL,SEMA3A,VEGFA	5
Protein Synthesis	Metabolism of protein	6.26e-05		-1.064	AFM,ANK2,C3,DCTN2,EGF,F11,F2,JUN,KLK14,LTA4H,MATN3,MMEL1,MMP12,PRL,RPS3,TNFSF12,VEGFA	17
Cancer,Organismal Injury and Abnormalities	Frequency of tumor	6.29e-05		-0.706	ACP5,ADAMTS15,AFM,ANK2,APOD,BCL2L2,BMP6,C3,CA2,CADM1,CD163,CD5L,CDON,CFHR5,COLEC12,EGF,ENTPD3,EPHB2,ETHE1,F11,F2,FAM107B,FCGR3A/FCGR3B,FLRT2,FUT3,GPNMB,GSTP1,HJV,IL17RD,IL23R,IL25,JUN,KAT6A,KLK8,KYNU,LTA4H,MATN3,MMEL1,MMP12,MST1R,NAMPT,NTN4,OMD,PDXK,PGAM1,PLXNC1,POSTN,PRL,PRSS1,PSMA2,SEMA3A,STX1A,TFF2,TG,THBS2,TNFRSF18,TNFSF12,TNFSF14,VEGFA	59
Cancer,Organismal Injury and Abnormalities	Abdominal carcinoma	6.39e-05		0.663	ACP5,ADAMTS15,AFM,ANK2,APOD,BCL2L2,BMP6,C3,CA2,CADM1,CD163,CD5L,CDON,CFHR5,COLEC12,COTL1,CST7,EGF,ENTPD3,EPHB2,ESD,ETHE1,F11,F2,FAM107B,FLRT2,FUT3,GPNMB,GSTP1,HAMP,HJV,IL10RB,IL17RD,IL18BP,IL23R,IL25,JUN,KAT6A,KLK14,KLK8,KYNU,LTA4H,MATN3,MMEL1,MMP12,MST1R,NAMPT,NTN4,OMD,PDXK,PGAM1,PLA2G1B,PLXNC1,POSTN,PRL,PRSS1,PSMA2,RPS3,SEMA3A,STX1A,TFF2,TG,THBS2,TNFRSF18,TNFSF12,TNFSF14,VEGFA	67
Cancer,Hematological Disease,Organismal Injury and Abnormalities	Myeloid or lymphoid neoplasm	6.4e-05			ACP5,ANK2,BCL2L2,BMP6,C3,CA2,CADM1,CD163,CDON,CXCL13,DCTN2,EGF,EPOR,F2,FCGR3A/FCGR3B,FLRT2,GSTP1,HAMP,IL23R,JUN,KAT6A,MMP12,MST1R,NAMPT,PLXNC1,POSTN,PRL,PRSS1,PSMA2,TG,THBS2,VEGFA	32
Cell Death and Survival,Organismal Injury and Abnormalities	Cell death of epithelial cell lines	6.41e-05		1.691	CDON,DCTN2,EGF,EPHB2,F2,IL17RD,JUN,NAMPT	8
Organismal Functions,Organismal Injury and Abnormalities,Tissue Morphology	Healing of wound	6.52e-05			C3,EGF,POSTN,TG,THBS2,VEGFA	6
Cardiovascular System Development and Function	Neovascularization	6.52e-05		-1.161	C3,EGF,MMP12,SEMA3A,THBS2,VEGFA	6
Cardiovascular Disease,Organismal Injury and Abnormalities,Reproductive System Disease	Preeclampsia	6.69e-05			ADAMTS15,ASGR1,C3,CXCL13,F2,GSTP1,KYNU,RPS3,THBS2,VEGFA	10
Cardiovascular Disease,Organismal Injury and Abnormalities	Abnormality of heart ventricle	6.75e-05			ANK2,CA2,EPOR,F2,JUN,MB,POSTN,SEMA3A,VEGFA	9
Cancer,Cell Death and Survival,Organismal Injury and Abnormalities,Tumor Morphology	Cell death of cancer cells	6.84e-05		0.29	BCL2L2,BMP6,JUN,MST1R,NAMPT,PRL,RPS3,TNFSF12,VEGFA	9
Cell-To-Cell Signaling and Interaction	Binding of myeloid cells	6.86e-05		-1.38	C3,CADM1,F2,FCGR3A/FCGR3B,JUN,TNFSF12,VEGFA	7
Cancer,Organismal Injury and Abnormalities	Growth of malignant tumor	6.93e-05		-1.054	ASGR1,BMP6,EGF,EPHB2,F2,JUN,MST1R,PRL,TNFRSF12A,VEGFA	10
Cancer,Neurological Disease,Organismal Injury and Abnormalities	Central nervous system solid tumor	6.99e-05		0.625	ADAMTS15,AFM,ANK2,ASGR1,BCL2L2,BMP6,C3,CA2,CADM1,CD163,CDON,COLEC12,CXCL13,DCTN2,EGF,EPHB2,EPOR,F11,F2,FAM107B,FLRT2,FUT3,GPNMB,GSTP1,HAMP,IL10RB,IL17RD,IL18BP,JUN,KAT6A,KLK14,KYNU,MATN3,MMEL1,MST1R,NAMPT,NTN4,PDXK,POSTN,PRL,RPS3,SEMA3A,TG,THBS2,TNFRSF12A,TNFRSF18,TNFSF12,TNFSF14,TPSG1,VEGFA	50
Cardiovascular System Development and Function,Embryonic Development,Nervous System Development and Function,Organ Development,Organismal Development,Tissue Development,Visual System Development and Function	Angiogenesis of eye	6.99e-05		-0.084	EGF,IL18BP,TNFRSF12A,VEGFA	4
Inflammatory Disease,Neurological Disease,Ophthalmic Disease	Optic neuritis	7e-05			C3,EPOR,FCGR3A/FCGR3B	3
Cancer,Hematological Disease,Immunological Disease,Organismal Injury and Abnormalities	B-cell neoplasm	7.12e-05			ACP5,ANK2,BCL2L2,C3,CA2,CD163,CDON,CXCL13,EGF,EPOR,FCGR3A/FCGR3B,FLRT2,IL23R,JUN,KAT6A,MST1R,NAMPT,POSTN,PRL,PSMA2,THBS2,VEGFA	22
Cellular Movement,Hematological System Development and Function,Immune Cell Trafficking,Inflammatory Response	Migration of phagocytes	7.15e-05		-1.338	C3,CXCL13,EGF,F2,MMP12,PLXNC1,SEMA3A,VEGFA	8
Cell-To-Cell Signaling and Interaction,Hematological System Development and Function	Binding of lymphocytes	7.2e-05		1.611	CXCL13,F2,FCGR3A/FCGR3B,PRL,THBS2,TNFSF14	6
Cardiovascular Disease,Neurological Disease,Organismal Injury and Abnormalities	Cerebrovascular dysfunction	7.26e-05			CA2,F11,F2,IL17RD,THBS2,TNFRSF12A,TNFSF12,VEGFA	8
Cancer,Gastrointestinal Disease,Organismal Injury and Abnormalities	Large intestine neoplasm	7.32e-05		1.117	ADAMTS15,AFM,ANK2,APOD,BMP6,C3,CA2,CADM1,CD163,CD5L,CDON,CFHR5,COLEC12,COTL1,CST7,EGF,ENTPD3,EPHB2,ESD,ETHE1,F11,F2,FAM107B,FCGR3A/FCGR3B,FLRT2,GPNMB,GSTP1,HAMP,HJV,IL10RB,IL17RD,IL18BP,IL23R,IL25,JUN,KAT6A,KLK14,KLK8,KYNU,LTA4H,MATN3,MB,MMEL1,MMP12,MST1R,NAMPT,PLXNC1,POSTN,PRL,PSMA2,RPS3,SEMA3A,STX1A,TFF2,TG,THBS2,TNFRSF12A,TNFSF12,TNFSF14,VEGFA	60
Cell-To-Cell Signaling and Interaction,Hematological System Development and Function,Inflammatory Response	Cell-mediated response of T lymphocytes	7.38e-05			IL23R,IL25,NAMPT,POSTN	4
Cardiovascular Disease,Hematological Disease,Organismal Injury and Abnormalities	Thrombosis of vein	7.38e-05			EPOR,F11,F2,VEGFA	4
Cellular Movement,Nervous System Development and Function	Migration of neurons	7.4e-05		-1.706	DCTN2,EGF,EPHB2,FLRT2,PLXNC1,SEMA3A,VEGFA	7
Cancer,Cell Death and Survival,Organismal Injury and Abnormalities,Tumor Morphology	Cell viability of cancer cells	7.43e-05		-0.447	BMP6,JUN,MST1R,NAMPT,VEGFA	5
Cancer,Endocrine System Disorders,Organismal Injury and Abnormalities,Reproductive System Disease	Ovarian cancer	7.49e-05			ACP5,AFM,C3,EGF,F11,F2,FLRT2,FUT3,GSTP1,IL23R,JUN,KLK14,KLK8,MB,MST1R,POSTN,PRL,TFF2,TG,THBS2,VEGFA	21
Connective Tissue Disorders,Organismal Injury and Abnormalities,Skeletal and Muscular Disorders	Abnormality of cartilage tissue	7.56e-05	Decreased	-2	EGF,F2,JUN,NAMPT,THBS2,TNFSF12	6
Embryonic Development,Organismal Development	Development of head	7.56e-05		1.118	BMP6,C3,CDON,EGF,EPHB2,EPOR,IL18BP,KAT6A,POSTN,PRL,SEMA3A,TG,THBS2,TNFRSF12A,VEGFA	15
Cancer,Endocrine System Disorders,Organismal Injury and Abnormalities	Endocrine gland tumor	7.57e-05			ADAMTS15,AFM,ANK2,APOD,ASGR1,BCL2L2,BMP6,C3,CA2,CD163,CD5L,CDON,CFHR5,COLEC12,CST7,DCTN2,EGF,EPHB2,EPOR,ETHE1,F11,F2,FCGR3A/FCGR3B,FLRT2,FUT3,GPNMB,GSTP1,HJV,IL10RB,IL17RD,IL18BP,IL23R,JUN,KAT6A,KLK14,KLK8,KYNU,MATN3,MMEL1,MMP12,MST1R,NTN4,PDXK,PGAM1,PLA2G1B,PLXNC1,POSTN,PRL,PRSS1,PSMA2,RPS3,SEMA3A,STX1A,TFF2,TG,THBS2,TNFRSF12A,TNFRSF18,TNFSF14,TPSG1,VEGFA	61
Cancer,Organismal Injury and Abnormalities,Reproductive System Disease	Prostate cancer	7.75e-05			ACP5,ADAMTS15,AFM,ANK2,APOD,BMP6,C3,CA2,CADM1,CD163,CDON,EGF,ENTPD3,EPHB2,F2,FCGR3A/FCGR3B,FLRT2,FUT3,GPNMB,GSTP1,IL17RD,JUN,KAT6A,MATN3,MST1R,NTN4,PRL,SEMA3A,TG,THBS2,TNFRSF18,TNFSF12,VEGFA	33
Cell-To-Cell Signaling and Interaction,Cellular Growth and Proliferation,Connective Tissue Development and Function	Stimulation of fibroblasts	7.86e-05			CXCL13,EGF,F2	3
Organismal Injury and Abnormalities,Skeletal and Muscular Disorders	Paw edema	7.86e-05			C3,KLK14,TNFRSF18	3
Cancer,Organismal Injury and Abnormalities,Skeletal and Muscular Disorders	Leiomyosarcoma	8.22e-05			CD163,FCGR3A/FCGR3B,POSTN,VEGFA	4
Cancer,Organismal Injury and Abnormalities	Malignant neoplasm of retroperitoneum	8.32e-05			ADAMTS15,ANK2,APOD,BMP6,C3,CADM1,CD163,CDON,CFHR5,COLEC12,EGF,ENTPD3,EPHB2,ETHE1,F11,F2,FLRT2,GSTP1,IL18BP,LTA4H,MST1R,NTN4,OMD,PDXK,POSTN,PRL,PRSS1,PSMA2,TG,VEGFA	30
Cardiovascular Disease,Cardiovascular System Development and Function,Organ Morphology,Organismal Development,Organismal Injury and Abnormalities	Enlargement of heart	8.4e-05			ANK2,CA2,EPOR,JUN,MB,POSTN,SEMA3A,TG,THBS2,TNFSF12,VEGFA	11
Cardiovascular Disease,Hereditary Disorder,Organismal Injury and Abnormalities	Familial cardiovascular disease	8.41e-05			ANK2,C3,CA2,F2,IL17RD,JUN,KAT6A,KYNU,THBS2,VEGFA	10
Cancer,Organismal Injury and Abnormalities	Adenoma	8.6e-05		0.117	C3,CA2,EGF,ETHE1,GSTP1,JUN,PRL,STX1A,TG,VEGFA	10
Cell-To-Cell Signaling and Interaction	Adhesion of lymphoma cell lines	8.66e-05		0.151	CXCL13,F2,JUN,VEGFA	4
Connective Tissue Development and Function,Tissue Morphology	Quantity of connective tissue	8.83e-05		-1.259	BCL2L2,C3,CXCL13,EGF,EPOR,GPNMB,JUN,KAT6A,PLA2G1B,POSTN,VEGFA	11
Gastrointestinal Disease,Hematological Disease,Immunological Disease	Eosinophilia of gastrointestinal tract	9.12e-05			CA2,IL25,MMP12,POSTN	4
Gastrointestinal Disease,Inflammatory Disease,Inflammatory Response,Organismal Injury and Abnormalities	Enteritis	9.2e-05		0.421	C3,CXCL13,GPNMB,IL10RB,IL23R,IL25,TNFRSF12A,TNFSF12,TNFSF14,VEGFA	10
Cardiovascular System Development and Function,Tissue Morphology	Stimulation of endothelial tissue	9.37e-05			F2,VEGFA	2
Carbohydrate Metabolism,Lipid Metabolism,Small Molecule Biochemistry	Activation of phosphoinositide	9.37e-05			EGF,F2	2
Cardiovascular Disease,Organismal Injury and Abnormalities	Formation of fibrin clot	9.37e-05			F11,F2	2
Cancer,Organismal Injury and Abnormalities,Respiratory Disease	Stage IV ROS1 rearrangement positive non-small cell lung cancer	9.37e-05			MST1R,VEGFA	2
Cancer,Hematological Disease,Immunological Disease,Organismal Injury and Abnormalities	Neoplasia of leukocytes	9.5e-05			ACP5,ANK2,BCL2L2,C3,CA2,CADM1,CD163,CDON,CXCL13,EGF,EPOR,F2,FCGR3A/FCGR3B,FLRT2,IL23R,JUN,KAT6A,MMP12,MST1R,NAMPT,POSTN,PRL,PSMA2,THBS2,VEGFA	25
Cancer,Neurological Disease,Organismal Injury and Abnormalities	Glioma	9.97e-05		1.103	ADAMTS15,AFM,ANK2,ASGR1,BCL2L2,BMP6,C3,CA2,CADM1,CD163,CDON,COLEC12,DCTN2,EGF,EPHB2,EPOR,F11,F2,FAM107B,FLRT2,FUT3,GPNMB,GSTP1,HAMP,IL10RB,IL17RD,IL18BP,JUN,KAT6A,KLK14,KYNU,MATN3,MMEL1,MST1R,NAMPT,NTN4,PDXK,POSTN,PRL,RPS3,SEMA3A,TG,THBS2,TNFRSF12A,TNFRSF18,TNFSF12,TNFSF14,TPSG1,VEGFA	49
Cell Morphology,Tissue Morphology	Morphology of epithelial cells	0.000103			EGF,HJV,JUN,MST1R,POSTN,THBS2,TPSG1	7
Lymphoid Tissue Structure and Development,Tissue Morphology	Quantity of lymphatic system cells	0.000103		-0.7	C3,CD5L,CXCL13,GSTP1,IL23R,IL25,KAT6A,PRL,TG,THBS2,TNFRSF18,TNFSF12,VEGFA	13
Cancer,Organismal Injury and Abnormalities	Visceral metastasis	0.000105		0.339	COLEC12,F2,FCGR3A/FCGR3B,FLRT2,GPNMB,GSTP1,MST1R,POSTN,VEGFA	9
Cardiovascular Disease,Organismal Injury and Abnormalities	Formation of blood clot	0.000106			C3,EPHB2,F11,F2	4
Cancer,Organismal Injury and Abnormalities	Squamous-cell carcinoma	0.000107			ADAMTS15,ANK2,APOD,BMP6,C3,CA2,CADM1,CD163,CDON,COTL1,CXCL13,EGF,F11,FAM107B,FCGR3A/FCGR3B,FLRT2,GPNMB,GSTP1,IL25,JUN,KAT6A,MMP12,MST1R,NTN4,PLA2G1B,PLXNC1,POSTN,PRL,PRSS1,SEMA3A,TG,TNFRSF12A,TNFSF14,VEGFA	34
Cancer,Organismal Injury and Abnormalities,Reproductive System Disease	Female genital tract cancer	0.000108			ACP5,AFM,ANK2,APOD,C3,CA2,CADM1,CD163,CD5L,CDON,CFHR5,COLEC12,EGF,ENTPD3,EPHB2,F11,F2,FAM107B,FCGR3A/FCGR3B,FLRT2,FUT3,GSTP1,IL17RD,IL23R,JUN,KAT6A,KLK14,KLK8,MB,MMP12,MST1R,NTN4,PDXK,PGAM1,PLXNC1,POSTN,PRL,PRSS1,SEMA3A,TFF2,TG,THBS2,VEGFA	43
Cardiovascular System Development and Function,Cellular Development,Cellular Function and Maintenance,Cellular Growth and Proliferation,Organismal Development,Tissue Development	Proliferation of microvascular endothelial cells	0.000108			C3,PRL,VEGFA	3
Embryonic Development,Organismal Development,Tissue Development	Development of yolk sac	0.000108			EPOR,F2,VEGFA	3
Cellular Growth and Proliferation,Organ Development,Visual System Development and Function	Proliferation of eye cells	0.000108			EGF,F2,VEGFA	3
Cancer,Organismal Injury and Abnormalities	Tumorigenesis of epithelial neoplasm	0.000112		0.472	ACP5,ADAMTS15,AFM,ANK2,APOD,BCL2L2,BMP6,C3,CA2,CADM1,CD163,CD5L,CDON,CFHR5,COLEC12,EGF,ENTPD3,EPHB2,ETHE1,F11,F2,FAM107B,FLRT2,FUT3,GPNMB,GSTP1,HJV,IL17RD,IL23R,IL25,JUN,KAT6A,KLK8,KYNU,LTA4H,MATN3,MMEL1,MMP12,MST1R,NAMPT,NTN4,OMD,PDXK,PGAM1,PLXNC1,POSTN,PRL,PRSS1,PSMA2,SEMA3A,STX1A,TFF2,TG,THBS2,TNFRSF18,TNFSF12,TNFSF14,VEGFA	58
Cancer,Organismal Injury and Abnormalities	Neck neoplasm	0.000116			ADAMTS15,AFM,ANK2,APOD,ASGR1,BCL2L2,BMP6,C3,CA2,CD163,CD5L,CDON,CFHR5,COLEC12,CST7,DCTN2,EGF,EPHB2,EPOR,ETHE1,F2,FCGR3A/FCGR3B,FLRT2,FUT3,GSTP1,HJV,IL10RB,IL17RD,IL18BP,IL23R,IL25,KAT6A,KLK14,KLK8,KYNU,MATN3,MMEL1,MMP12,MST1R,NTN4,PDXK,PGAM1,PLA2G1B,PLXNC1,POSTN,PRL,PRSS1,PSMA2,RPS3,SEMA3A,STX1A,TFF2,TG,THBS2,TNFRSF12A,TNFRSF18,TNFSF14,TPSG1,VEGFA	59
Cellular Movement	Invasion of tumor cell lines	0.000119		-1.431	ADAMTS15,ASGR1,BMP6,EGF,EPHB2,F2,JUN,MMP12,MST1R,NAMPT,POSTN,PRL,TFF2,VEGFA	14
Cardiovascular Disease,Organismal Injury and Abnormalities,Respiratory Disease	Pulmonary embolism	0.00012			F2,MB,VEGFA	3
Cell Signaling,Cellular Function and Maintenance,Molecular Transport,Vitamin and Mineral Metabolism	Efflux of Ca2+	0.00012			EGF,F2,TG	3
Cell Cycle	Mitogenesis of connective tissue cells	0.00012			EGF,F2,VEGFA	3
Cancer,Endocrine System Disorders,Organismal Injury and Abnormalities	Nonpituitary endocrine tumor	0.00012			ADAMTS15,AFM,ANK2,APOD,ASGR1,BCL2L2,BMP6,C3,CA2,CD163,CD5L,CDON,CFHR5,COLEC12,CST7,DCTN2,EGF,EPHB2,EPOR,ETHE1,F2,FCGR3A/FCGR3B,FLRT2,FUT3,GSTP1,HJV,IL10RB,IL17RD,IL18BP,IL23R,JUN,KAT6A,KLK14,KLK8,KYNU,MATN3,MMEL1,MMP12,MST1R,NTN4,PDXK,PGAM1,PLA2G1B,PLXNC1,POSTN,PRL,PRSS1,PSMA2,RPS3,SEMA3A,STX1A,TFF2,TG,THBS2,TNFRSF12A,TNFRSF18,TNFSF14,TPSG1,VEGFA	59
Immunological Disease	Allergy	0.000121			C3,IL18BP,IL25,JUN,KLK14,KLK8,LTA4H,TG,VEGFA	9
Cell Signaling,Post-Translational Modification	Tyrosine phosphorylation of protein	0.000123		-0.801	EGF,EPOR,F2,MST1R,PRL,VEGFA	6
Neurological Disease	Injury of central nervous system	0.000123		-0.692	CA2,EPOR,F11,F2,JUN,SEMA3A,TNFRSF18	7
Cellular Movement,Hematological System Development and Function,Immune Cell Trafficking	Cellular infiltration by lymphocytes	0.000125		-0.651	APOD,C3,IL18BP,IL23R,IL25,TG	6
Nutritional Disease	Obesity	0.000125			C3,CA2,CD163,F2,GSTP1,IL23R,MST1R,NAMPT,PLA2G1B,PRL,VEGFA	11
Hematological System Development and Function,Tissue Development	Accumulation of myeloid cells	0.000128		0.447	C3,EGF,FCGR3A/FCGR3B,POSTN,TPSG1,VEGFA	6
Cardiovascular System Development and Function,Cell-To-Cell Signaling and Interaction	Binding of endothelial cell lines	0.000129		-1.206	EGF,F2,NTN4,VEGFA	4
Hematological Disease,Respiratory Disease	Hypoxia	0.000129			CA2,EPOR,MB,VEGFA	4
Cardiovascular System Development and Function,Cell-To-Cell Signaling and Interaction	Activation of endothelial cells	0.000129		-1.246	C3,CD163,F2,VEGFA	4
Cellular Movement,Hematological System Development and Function,Immune Cell Trafficking	Migration of antigen presenting cells	0.000131		-0.765	C3,CXCL13,EGF,MMP12,PLXNC1,VEGFA	6
Inflammatory Disease,Respiratory Disease	Airway hyperresponsiveness	0.000131	Decreased	-2.169	C3,IL25,TNFSF14,TPSG1,VEGFA	5
Cardiovascular System Development and Function,Cellular Movement	Chemotaxis of vascular endothelial cells	0.000132			EGF,THBS2,VEGFA	3
Ophthalmic Disease,Organismal Injury and Abnormalities	Severe myopia	0.000132			EPHB2,TPSG1,VEGFA	3
Endocrine System Development and Function,Nervous System Development and Function,Organ Morphology,Tissue Morphology	Quantity of anterior pituitary cells	0.000132			EGF,PRL,TG	3
Cell Death and Survival	Apoptosis of stem cells	0.000134		0.64	BCL2L2,EGF,EPOR,F2,JUN,TNFSF14,VEGFA	7
Digestive System Development and Function,Gastrointestinal Disease,Hepatic System Development and Function,Hepatic System Disease,Infectious Diseases,Inflammatory Disease,Inflammatory Response,Organ Development,Organismal Injury and Abnormalities	Infection by hepatitis B virus	0.000135			C3,FCGR3A/FCGR3B,IL10RB,IL23R	4
Cancer,Organismal Injury and Abnormalities	Pelvic cancer	0.000135			ACP5,ADAMTS15,AFM,ANK2,APOD,BCL2L2,BMP6,C3,CA2,CADM1,CD163,CD5L,CDON,CFHR5,COLEC12,EGF,ENTPD3,EPHB2,F11,F2,FAM107B,FCGR3A/FCGR3B,FLRT2,FUT3,GPNMB,GSTP1,IL17RD,IL23R,JUN,KAT6A,KLK14,KLK8,KYNU,MATN3,MB,MMP12,MST1R,NTN4,PDXK,PGAM1,PLA2G1B,PLXNC1,POSTN,PRL,PRSS1,SEMA3A,TFF2,TG,THBS2,TNFRSF18,TNFSF12,VEGFA	52
Organismal Injury and Abnormalities,Renal and Urological Disease	Chronic kidney disease	0.000136			C3,CA2,EPOR,F2,FCGR3A/FCGR3B,GPNMB,VEGFA	7
Neurological Disease	Neurodegeneration	0.000139		0.555	BCL2L2,C3,CA2,DCTN2,EPOR,F2,JUN,VEGFA	8
Organismal Injury and Abnormalities,Renal and Urological Disease	Chronic renal impairment	0.00014			C3,CA2,EPOR,F2,FCGR3A/FCGR3B,VEGFA	6
Hematological System Development and Function,Immunological Disease,Lymphoid Tissue Structure and Development,Organ Morphology,Organismal Development,Organismal Injury and Abnormalities,Tissue Morphology	Lack of thymus gland	0.00014			KAT6A,VEGFA	2
Cardiovascular Disease,Hematological Disease,Organismal Injury and Abnormalities	Acute venous thromboembolism	0.00014			F2,VEGFA	2
Cardiovascular Disease,Cardiovascular System Development and Function,Cell Morphology,Cell-To-Cell Signaling and Interaction,Cellular Function and Maintenance,Organismal Injury and Abnormalities,Tissue Morphology	Hyperpermeability of vascular endothelial cells	0.00014			F2,VEGFA	2
Cardiovascular Disease,Hematological Disease,Neurological Disease,Organismal Injury and Abnormalities	Cerebral venous thrombosis	0.00014			F2,VEGFA	2
Cellular Growth and Proliferation,Nervous System Development and Function,Organ Development	Expansion of brain cells	0.00014			BMP6,EGF	2
Cellular Movement	Chemotaxis of lung cell lines	0.00014			EGF,TFF2	2
Cardiovascular Disease,Cardiovascular System Development and Function,Organismal Injury and Abnormalities,Tissue Morphology	Formation of retroesophageal right subclavian artery	0.00014			KAT6A,VEGFA	2
Developmental Disorder,Hematological Disease,Hereditary Disorder,Metabolic Disease,Nutritional Disease,Organismal Injury and Abnormalities	HFE-associated hereditary hemochromatosis	0.00014			HAMP,HJV	2
Connective Tissue Development and Function,Tissue Morphology	Quantity of connective tissue cells	0.00014		-1.342	BCL2L2,C3,CXCL13,EGF,GPNMB,POSTN,VEGFA	7
Cellular Movement	Scattering of cells	0.000141			CADM1,EGF,EPHB2,TFF2	4
Lipid Metabolism,Molecular Transport,Small Molecule Biochemistry	Concentration of lipid	0.000142		0.651	APOD,C3,EGF,F2,IL18BP,IL25,JUN,LTA4H,NAMPT,PLA2G1B,PRL,TG,TNFSF12,VEGFA	14
Hematological System Development and Function,Hematopoiesis,Tissue Morphology	Quantity of hematopoietic progenitor cells	0.000143		0.265	CD5L,EGF,EPOR,IL23R,KAT6A,PRL,THBS2,TNFSF12,VEGFA	9
Cancer,Hematological Disease,Immunological Disease,Organismal Injury and Abnormalities	Lymphocytic cancer	0.000144			ACP5,ANK2,BCL2L2,C3,CA2,CADM1,CD163,CDON,CXCL13,EGF,EPOR,F2,FCGR3A/FCGR3B,FLRT2,IL23R,JUN,KAT6A,MMP12,MST1R,NAMPT,POSTN,PRL,PSMA2,THBS2,VEGFA	25
Cancer,Organismal Injury and Abnormalities	Incidence of tumor	0.000145		-0.887	ACP5,ADAMTS15,AFM,ANK2,APOD,BCL2L2,BMP6,C3,CA2,CADM1,CD163,CD5L,CDON,CFHR5,COLEC12,EGF,ENTPD3,EPHB2,ETHE1,F11,F2,FAM107B,FCGR3A/FCGR3B,FLRT2,FUT3,GPNMB,GSTP1,HJV,IL17RD,IL23R,IL25,JUN,KAT6A,KLK8,KYNU,LTA4H,MATN3,MMEL1,MMP12,MST1R,NAMPT,NTN4,OMD,PDXK,PGAM1,PLXNC1,POSTN,PRL,PRSS1,PSMA2,SEMA3A,STX1A,TFF2,TG,THBS2,TNFRSF18,TNFSF12,TNFSF14,VEGFA	59
Cancer,Hematological Disease,Organismal Injury and Abnormalities	Lymphocytic neoplasm	0.000147			ACP5,ANK2,BCL2L2,C3,CA2,CADM1,CD163,CDON,CXCL13,EGF,EPOR,F2,FCGR3A/FCGR3B,FLRT2,IL23R,JUN,KAT6A,MMP12,MST1R,NAMPT,POSTN,PRL,PSMA2,THBS2,VEGFA	25
Cell-To-Cell Signaling and Interaction,Cellular Growth and Proliferation,Hematological System Development and Function	Stimulation of leukocytes	0.000149	Decreased	-2.401	C3,F2,PRL,TG,TNFRSF18,TNFSF14	6
Cellular Development,Cellular Growth and Proliferation,Hematological System Development and Function,Hematopoiesis,Lymphoid Tissue Structure and Development,Tissue Development	Leukopoiesis	0.000153		-1.78	CADM1,EPHB2,EPOR,F2,IL10RB,IL23R,IL25,JUN,MST1R,PRL,SEMA3A,TNFRSF18,VEGFA	13
Cancer,Organismal Injury and Abnormalities	Melanoma	0.000154			ACP5,ADAMTS15,AFM,ANK2,APOD,ASGR1,BMP6,C3,CADM1,CD163,CD5L,CFHR5,COLEC12,CST7,DCTN2,EGF,ENTPD3,EPHB2,EPOR,F11,F2,FCGR3A/FCGR3B,FLRT2,FUT3,GPNMB,GSTP1,HAMP,HJV,IL10RB,IL17RD,IL23R,JUN,KAT6A,KLK14,KLK8,KYNU,LTA4H,MB,MMEL1,MMP12,MST1R,NTN4,OMD,PLXNC1,POSTN,PRL,PRSS1,RPS3,SEMA3A,STX1A,TG,THBS2,TNFRSF18,TNFSF14,TPSG1,VEGFA	56
Cancer,Hematological Disease,Organismal Injury and Abnormalities	Hematologic cancer	0.000156			ACP5,ANK2,BCL2L2,C3,CA2,CADM1,CD163,CDON,CXCL13,DCTN2,EGF,EPOR,F2,FCGR3A/FCGR3B,FLRT2,GSTP1,HAMP,IL23R,JUN,KAT6A,MMP12,MST1R,NAMPT,PLXNC1,POSTN,PRL,PRSS1,PSMA2,TG,THBS2,VEGFA	31
Inflammatory Disease,Inflammatory Response,Organismal Injury and Abnormalities,Renal and Urological Disease	Nephritis	0.000157		1.491	C3,CFHR5,FCGR3A/FCGR3B,IL17RD,IL23R,JUN,TNFSF14,VEGFA	8
Cell Death and Survival	Cell viability of gonadal cells	0.000158			BCL2L2,CADM1,EGF	3
Lymphoid Tissue Structure and Development,Tissue Morphology	Quantity of lymphoid tissue	0.000159		0.992	C3,CD5L,CXCL13,F11,IL23R,KAT6A,PRL,TNFSF12	8
Cell-To-Cell Signaling and Interaction	Binding of epithelial cells	0.000161		0.581	C3,EGF,MST1R,POSTN,VEGFA	5
Cancer,Organismal Injury and Abnormalities,Tissue Morphology,Tumor Morphology	Size of tumor	0.000165			F2,IL18BP,JUN,MST1R,POSTN,VEGFA	6
Organ Morphology,Skeletal and Muscular System Development and Function,Tissue Morphology	Quantity of muscle cells	0.000165		-0.6	APOD,JUN,MMP12,TNFSF12,VEGFA	5
Cellular Compromise,Inflammatory Response	Degranulation of neutrophils	0.000166			C3,COTL1,FCGR3A/FCGR3B,GSTP1,LTA4H,PDXK,PGAM1,PSMA2	8
Cancer,Hematological Disease,Immunological Disease,Organismal Injury and Abnormalities	Mature B-cell neoplasm	0.000167			ACP5,ANK2,BCL2L2,CA2,CD163,CDON,CXCL13,EGF,FCGR3A/FCGR3B,FLRT2,JUN,KAT6A,MST1R,NAMPT,POSTN,PSMA2,THBS2,VEGFA	18
Cellular Growth and Proliferation	Proliferation of central nervous system cells	0.000168		-0.981	BMP6,CDON,EGF,F2,PRL,VEGFA	6
Cell-To-Cell Signaling and Interaction,Hematological System Development and Function	Immune response of lymphocytes	0.00017		-1.131	IL23R,IL25,MST1R,NAMPT,POSTN	5
Organismal Injury and Abnormalities,Respiratory Disease	Chronic obstructive pulmonary disease	0.000172			CA2,EPOR,JUN,MMP12,TPSG1,VEGFA	6
Hematological Disease,Immunological Disease	Eosinophilia	0.000172			C3,CA2,FCGR3A/FCGR3B,IL25,MMP12,POSTN	6
Cardiovascular System Development and Function	Morphology of vasculature	0.000175			CDON,EPOR,IL25,JUN,KAT6A,NTN4,THBS2,VEGFA	8
Cellular Development,Cellular Growth and Proliferation,Hematological System Development and Function,Hematopoiesis,Lymphoid Tissue Structure and Development,Tissue Development	Granulopoiesis	0.000175			EPOR,IL10RB,IL25,JUN,VEGFA	5
Immunological Disease	Hypersensitive reaction	0.000175			C3,FCGR3A/FCGR3B,IL25,JUN,KLK14,KLK8,LTA4H,MST1R,VEGFA	9
Cell Morphology,Nervous System Development and Function	Innervation	0.00018			BCL2L2,EPHB2,KAT6A,SEMA3A,VEGFA	5
Dermatological Diseases and Conditions,Organismal Injury and Abnormalities	Abnormality of skin morphology	0.000182			C3,FCGR3A/FCGR3B,GPNMB,GSTP1,IL23R,JUN,PRL,VEGFA	8
Cancer,Hematological Disease,Organismal Injury and Abnormalities	Hematologic cancer of cells	0.000184			ACP5,ANK2,BCL2L2,C3,CADM1,CD163,CDON,CXCL13,EGF,EPOR,F2,FCGR3A/FCGR3B,FLRT2,IL23R,JUN,KAT6A,MMP12,MST1R,NAMPT,POSTN,PRL,THBS2,VEGFA	23
Cancer,Gastrointestinal Disease,Organismal Injury and Abnormalities	Colorectal tumor	0.000185		1.117	ADAMTS15,AFM,ANK2,APOD,BMP6,C3,CA2,CADM1,CD163,CD5L,CDON,COLEC12,EGF,EPHB2,ETHE1,F2,FAM107B,FCGR3A/FCGR3B,FLRT2,GSTP1,HJV,IL17RD,IL23R,IL25,JUN,KAT6A,KLK14,MATN3,MB,MMEL1,MMP12,MST1R,NAMPT,PLXNC1,POSTN,PSMA2,SEMA3A,TG,THBS2,TNFRSF12A,TNFSF12,TNFSF14,VEGFA	43
Cellular Function and Maintenance	Function of leukocytes	0.000185			C3,GPNMB,IL23R,MMP12,MST1R,SEMA3A,TNFRSF18,TNFSF14,VEGFA	9
Cardiovascular System Development and Function,Cell-To-Cell Signaling and Interaction	Activation of vascular endothelial cells	0.000188			CD163,F2,VEGFA	3
Cellular Movement,Respiratory System Development and Function	Migration of lung cell lines	0.000188			F2,TFF2,VEGFA	3
Nervous System Development and Function	Remyelination	0.000188			JUN,PRL,SEMA3A	3
Cancer,Organismal Injury and Abnormalities,Tissue Morphology	Quantity of tumor	0.00019		0.816	GSTP1,IL18BP,JUN,MST1R,POSTN,TNFRSF12A	6
Immunological Disease	Systemic autoimmune syndrome	0.000194			C3,CA2,CD163,CFHR5,CXCL13,FCGR3A/FCGR3B,GPNMB,HAMP,IL18BP,IL23R,JUN,MMEL1,NAMPT,RPS3,TNFRSF18,TNFSF12,VEGFA	17
Cellular Compromise,Inflammatory Response	Degranulation of phagocytes	0.000194			C3,COTL1,F2,FCGR3A/FCGR3B,GSTP1,LTA4H,PDXK,PGAM1,PSMA2	9
Cardiovascular System Development and Function,Cell Morphology,Cellular Development,Organismal Development,Tissue Development	Tubulation of endothelial colony-forming cells	0.000196			EGF,VEGFA	2
Immunological Disease,Inflammatory Disease,Inflammatory Response,Organismal Injury and Abnormalities,Renal and Urological Disease	Membranoproliferative glomerulonephritis	0.000196			C3,CFHR5	2
Organ Morphology,Renal and Urological System Development and Function	Regeneration of kidney	0.000196			EGF,VEGFA	2
Cell-To-Cell Signaling and Interaction,Cellular Growth and Proliferation,Connective Tissue Development and Function	Stimulation of synovial fibroblasts	0.000196			CXCL13,F2	2
Cancer,Cellular Movement,Developmental Disorder,Embryonic Development,Organismal Injury and Abnormalities	Invasion of extravillous trophoblast cells	0.000196			EGF,F2	2
Cancer,Cellular Development,Organismal Injury and Abnormalities,Reproductive System Disease,Tumor Morphology	Differentiation of mammary tumor cells	0.000196			EGF,POSTN	2
Cellular Movement	Migration of tumor cell lines	0.000197		-0.38	BMP6,CXCL13,EGF,EPHB2,EPOR,F2,JUN,MMP12,MST1R,POSTN,PRL,SEMA3A,THBS2,VEGFA	14
Hematological System Development and Function,Lymphoid Tissue Structure and Development,Tissue Morphology	Quantity of lymphocytes	0.000199		-0.517	C3,CD5L,CXCL13,GSTP1,IL23R,IL25,KAT6A,PRL,TG,TNFRSF18,TNFSF12,VEGFA	12
Cancer,Gastrointestinal Disease,Organismal Injury and Abnormalities	Gastrointestinal adenocarcinoma	0.0002			ADAMTS15,AFM,ANK2,APOD,BCL2L2,BMP6,C3,CA2,CADM1,CD163,CD5L,CDON,CFHR5,COLEC12,COTL1,CST7,EGF,ENTPD3,EPHB2,ESD,F11,F2,FAM107B,FLRT2,GPNMB,GSTP1,HAMP,HJV,IL10RB,IL17RD,IL18BP,IL23R,IL25,JUN,KAT6A,KLK14,KLK8,KYNU,LTA4H,MATN3,MMEL1,MMP12,MST1R,NAMPT,NTN4,PLXNC1,POSTN,PRL,PSMA2,RPS3,SEMA3A,STX1A,TFF2,TG,THBS2,TNFSF12,TNFSF14,VEGFA	58
Lipid Metabolism,Molecular Transport,Small Molecule Biochemistry	Concentration of arachidonic acid	0.000204			APOD,EGF,F2	3
Cell Death and Survival,Organismal Injury and Abnormalities	Apoptosis of microvascular endothelial cells	0.000204			EGF,PRL,VEGFA	3
Gastrointestinal Disease,Inflammatory Disease,Inflammatory Response,Organismal Injury and Abnormalities	Colitis	0.000205		0.721	C3,CXCL13,GPNMB,IL10RB,IL23R,IL25,TNFRSF12A,TNFSF12,VEGFA	9
Cell Morphology,Cellular Function and Maintenance	Permeability of cells	0.000206		-0.569	EGF,F2,IL25,NTN4,VEGFA	5
Hematological System Development and Function,Lymphoid Tissue Structure and Development,Organ Morphology,Tissue Morphology	Morphology of lymph node	0.000206			C3,F11,IL10RB,IL25,TNFSF12	5
Cardiovascular Disease,Organismal Injury and Abnormalities	Intermediate disease stage peripheral arterial disease	0.000206			CD163,FCGR3A/FCGR3B,OMD,PLXNC1,PSMA2	5
Cell-To-Cell Signaling and Interaction,Hematological System Development and Function,Immune Cell Trafficking,Inflammatory Response	Activation of T lymphocytes	0.000208	Decreased	-2.621	C3,CADM1,GPNMB,IL25,PRL,TG,TNFRSF18,TNFSF14	8
Cell-To-Cell Signaling and Interaction,Embryonic Development	Binding of embryonic cell lines	0.000208			C3,COLEC12,POSTN,VEGFA	4
Cancer,Organismal Injury and Abnormalities	Extraadrenal retroperitoneal tumor	0.00021			ADAMTS15,ANK2,APOD,BMP6,C3,CADM1,CD163,CDON,CFHR5,COLEC12,CST7,EGF,ENTPD3,EPHB2,ETHE1,F11,F2,FLRT2,GSTP1,IL18BP,LTA4H,MST1R,NTN4,OMD,PDXK,POSTN,PRL,PRSS1,PSMA2,TG,VEGFA	31
Cardiovascular Disease,Organismal Injury and Abnormalities	Fibrosis of heart	0.00021		0.314	CDON,JUN,MB,POSTN,THBS2,VEGFA	6
Cancer,Endocrine System Disorders,Organismal Injury and Abnormalities	Thyroid gland tumor	0.000212			ADAMTS15,AFM,ANK2,APOD,ASGR1,BCL2L2,BMP6,C3,CA2,CD163,CD5L,CDON,CFHR5,COLEC12,CST7,DCTN2,EGF,EPHB2,EPOR,ETHE1,F2,FCGR3A/FCGR3B,FLRT2,FUT3,GSTP1,HJV,IL10RB,IL17RD,IL18BP,IL23R,KAT6A,KLK14,KLK8,KYNU,MATN3,MMEL1,MMP12,MST1R,NTN4,PDXK,PGAM1,PLA2G1B,PLXNC1,POSTN,PRL,PRSS1,PSMA2,RPS3,SEMA3A,STX1A,TFF2,TG,THBS2,TNFRSF12A,TNFRSF18,TNFSF14,TPSG1,VEGFA	58
Hematological System Development and Function,Immune Cell Trafficking,Inflammatory Response,Tissue Development	Accumulation of leukocytes	0.000214		0.412	C3,CD5L,EGF,FCGR3A/FCGR3B,POSTN,TPSG1,VEGFA	7
Cell-To-Cell Signaling and Interaction,Renal and Urological System Development and Function	Adhesion of kidney cells	0.000217			C3,CADM1,MST1R,POSTN	4
Cardiovascular System Development and Function,Tissue Morphology	Morphology of blood vessel	0.000217			CDON,EPOR,IL25,JUN,KAT6A,THBS2,VEGFA	7
Cancer,Organismal Injury and Abnormalities,Reproductive System Disease	Invasive breast carcinoma	0.00022			ACP5,APOD,FLRT2,POSTN,TNFRSF18,TNFSF12,VEGFA	7
Inflammatory Disease,Inflammatory Response,Organismal Injury and Abnormalities,Renal and Urological Disease	Glomerulonephritis	0.00022		1.154	C3,CFHR5,FCGR3A/FCGR3B,IL23R,JUN,TNFSF14,VEGFA	7
Cancer,Hematological Disease,Immunological Disease,Organismal Injury and Abnormalities	Lymphocytic leukemia	0.000222			ACP5,ANK2,BCL2L2,C3,CADM1,CXCL13,EPOR,F2,IL23R,JUN,MST1R,NAMPT,POSTN,PRL,VEGFA	15
Cell-To-Cell Signaling and Interaction	Adhesion of breast cancer cell lines	0.000225		-0.278	EGF,GPNMB,PRL,VEGFA	4
Connective Tissue Disorders,Hereditary Disorder,Organismal Injury and Abnormalities	Hereditary connective tissue disorder	0.000226			ACP5,C3,CA2,CDON,CFHR5,JUN,KAT6A,KYNU,MATN3,POSTN,THBS2	11
Lipid Metabolism,Molecular Transport,Small Molecule Biochemistry	Concentration of triacylglycerol	0.000227		0.631	APOD,C3,EGF,IL25,JUN,NAMPT,PLA2G1B,VEGFA	8
Organismal Injury and Abnormalities,Renal and Urological Disease	Renal impairment	0.000227			C3,CA2,EPOR,F2,FCGR3A/FCGR3B,GSTP1,VEGFA	7
Cellular Function and Maintenance	Function of antigen presenting cells	0.000231			GPNMB,MMP12,MST1R,SEMA3A,TNFRSF18,VEGFA	6
Cellular Compromise	Degeneration of cells	0.000233		1.519	BCL2L2,C3,CADM1,DCTN2,EPOR,F2,JUN,VEGFA	8
Cancer,Organismal Injury and Abnormalities	Liquid tumor	0.000238			ACP5,ANK2,BCL2L2,BMP6,C3,CADM1,CXCL13,DCTN2,EPOR,F2,FCGR3A/FCGR3B,GSTP1,HAMP,IL23R,JUN,KAT6A,MST1R,NAMPT,PLXNC1,POSTN,PRL,PRSS1,TG,VEGFA	24
Cell-To-Cell Signaling and Interaction,Cellular Assembly and Organization	Cell-cell adhesion	0.000239		-0.882	CADM1,CDON,F2,FUT3,KLK14,MMEL1,MST1R,VEGFA	8
Cardiovascular System Development and Function,Organismal Development,Tissue Morphology	Density of capillary vessel	0.000239			EPOR,MB,VEGFA	3
Cardiovascular Disease,Developmental Disorder,Hereditary Disorder,Organismal Injury and Abnormalities	Familial congenital heart disease	0.000241			ANK2,JUN,KAT6A,KYNU,VEGFA	5
Cardiovascular Disease,Cardiovascular System Development and Function,Organismal Injury and Abnormalities	Abnormal morphology of vasculature	0.000241			CDON,EPOR,JUN,KAT6A,NTN4,THBS2,VEGFA	7
Skeletal and Muscular System Development and Function	Relaxation of muscle	0.000244			CDON,EGF,F2,VEGFA	4
Reproductive System Development and Function	Estrous cycle	0.000244			C3,CADM1,JUN,PRL	4
Cell Death and Survival,Organismal Injury and Abnormalities	Necrosis of vascular endothelial cells	0.000247		0.916	BCL2L2,EGF,PRL,SEMA3A,VEGFA	5
Free Radical Scavenging,Small Molecule Biochemistry	Biosynthesis of hydrogen peroxide	0.000247		-0.553	EGF,F2,FCGR3A/FCGR3B,TG,VEGFA	5
Cellular Development,Cellular Growth and Proliferation	Proliferation of myeloid cells	0.00025		1.172	CD163,EPOR,GSTP1,SEMA3A,TNFRSF12A,TNFSF12	6
Hematological System Development and Function,Inflammatory Response,Tissue Morphology	Quantity of phagocytes	0.00025		-0.653	C3,CD5L,CXCL13,IL18BP,IL25,MMP12,PRL,TPSG1,VEGFA	9
Organismal Development	Quantity of vessel	0.000254		-1.117	IL25,PRL,THBS2,VEGFA	4
Organismal Development	Growth of vessel	0.000256		-1.151	BMP6,EGF,F2,NTN4,POSTN,PRL,VEGFA	7
Organismal Injury and Abnormalities,Reproductive System Disease	Endometriosis	0.000258			CD163,CXCL13,EPOR,GSTP1,JUN,MST1R,THBS2,VEGFA	8
Cellular Growth and Proliferation,Tissue Development,Tissue Morphology	Expansion of epithelial cells	0.000258			EGF,TNFRSF12A,TNFSF12	3
Hematological System Development and Function,Immunological Disease,Inflammatory Disease,Lymphoid Tissue Structure and Development,Organ Morphology,Organismal Development,Organismal Injury and Abnormalities,Tissue Morphology	Enlargement of spleen	0.000259			C3,IL18BP,IL25,TNFRSF18,TNFSF12,TNFSF14	6
Cancer,Cell Death and Survival,Organismal Injury and Abnormalities,Tumor Morphology	Apoptosis of tumor cells	0.00026		1.673	BCL2L2,EGF,F2,JUN,THBS2,TNFSF12,VEGFA	7
Cardiovascular Disease,Gastrointestinal Disease,Hematological Disease,Hepatic System Disease,Organismal Injury and Abnormalities	Portal vein thrombosis	0.000261			F2,VEGFA	2
Inflammatory Response,Organismal Injury and Abnormalities	Inflammation of interstitial tissue	0.000261			C3,TNFSF12	2
Organ Morphology,Renal and Urological System Development and Function,Tissue Morphology	Quantity of mesangial cells	0.000261			EGF,VEGFA	2
Cell-To-Cell Signaling and Interaction	Attachment of bone marrow cell lines	0.000261			EGF,FUT3	2
Cellular Movement	Chemokinesis of tumor cell lines	0.000261			EGF,VEGFA	2
Cell Cycle,Connective Tissue Development and Function,Hepatic System Development and Function	Mitogenesis of hepatic stellate cells	0.000261			F2,VEGFA	2
Cell Morphology,Cellular Development,Tissue Development	Tubulation of skin cell lines	0.000261			SEMA3A,VEGFA	2
Tissue Development	Outgrowth of epithelial tissue	0.000261			EGF,SEMA3A	2
Cardiovascular System Development and Function,Cell Cycle,Skeletal and Muscular System Development and Function	Re-entry into cell cycle progression of ventricular myocytes	0.000261			TNFRSF12A,TNFSF12	2
Drug Metabolism,Lipid Metabolism,Molecular Transport,Small Molecule Biochemistry	Release of epoprostenol	0.000261			F2,VEGFA	2
Cardiovascular System Development and Function,Organismal Development,Tissue Morphology	Outgrowth of microvessel	0.000261			BMP6,VEGFA	2
Cellular Development,Cellular Growth and Proliferation,Nervous System Development and Function,Organ Development,Tissue Development,Visual System Development and Function	Proliferation of RPE cells	0.000261			F2,VEGFA	2
Carbohydrate Metabolism	Reduction of carbohydrate	0.000261			C3,EGF	2
Protein Trafficking	Interaction of protein	0.000264		-1.012	EGF,EPHB2,F2,JUN,PRL,VEGFA	6
Lipid Metabolism,Molecular Transport,Small Molecule Biochemistry	Concentration of eicosanoid	0.000267		-0.665	APOD,EGF,F2,IL18BP,LTA4H	5
Cell-To-Cell Signaling and Interaction,Cellular Movement	Recruitment of myeloid cells	0.000268		0.342	C3,CD5L,FCGR3A/FCGR3B,IL25,MMP12,SEMA3A,THBS2	7
Cellular Movement,Connective Tissue Development and Function	Migration of fibroblast cell lines	0.000273		-1.964	EGF,F2,MST1R,PLA2G1B,VEGFA	5
Cardiovascular System Development and Function,Cellular Development,Tissue Development	Differentiation of endothelial cells	0.000274		-0.519	BMP6,EGF,F2,VEGFA	4
Cancer,Organismal Injury and Abnormalities	Adenocarcinoma	0.000277		0.555	ACP5,ADAMTS15,AFM,ANK2,APOD,BCL2L2,BMP6,C3,CA2,CADM1,CD163,CD5L,CDON,CFHR5,COLEC12,COTL1,CST7,EGF,ENTPD3,EPHB2,ESD,F11,F2,FAM107B,FLRT2,FUT3,GPNMB,GSTP1,HAMP,HJV,IL10RB,IL17RD,IL18BP,IL23R,IL25,JUN,KAT6A,KLK14,KLK8,KYNU,LTA4H,MATN3,MMEL1,MMP12,MST1R,NAMPT,NTN4,OMD,PDXK,PGAM1,PLXNC1,POSTN,PRL,PSMA2,RPS3,SEMA3A,STX1A,TFF2,TG,THBS2,TNFRSF18,TNFSF12,TNFSF14,VEGFA	64
Cancer,Organismal Injury and Abnormalities	Neoplasia of epithelial cell lines	0.000278			EGF,MST1R,PRL	3
Cardiovascular Disease,Cardiovascular System Development and Function,Organismal Injury and Abnormalities,Tissue Morphology	Abnormal morphology of blood vessel	0.000279			CDON,EPOR,JUN,KAT6A,THBS2,VEGFA	6
Cancer,Organismal Injury and Abnormalities	Development of malignant tumor	0.000282		-0.027	ACP5,ADAMTS15,AFM,ANK2,APOD,BCL2L2,BMP6,C3,CA2,CADM1,CD163,CD5L,CDON,CFHR5,COLEC12,EGF,ENTPD3,EPHB2,F11,F2,FAM107B,FCGR3A/FCGR3B,FLRT2,FUT3,GPNMB,GSTP1,HJV,IL17RD,IL23R,IL25,JUN,KAT6A,KLK8,KYNU,LTA4H,MATN3,MMEL1,MMP12,MST1R,NAMPT,NTN4,OMD,PDXK,PGAM1,PLXNC1,POSTN,PRL,PRSS1,PSMA2,SEMA3A,TFF2,TG,THBS2,TNFRSF18,TNFSF12,TNFSF14,VEGFA	57
Cell Morphology,Cellular Movement	Cell spreading of blood cells	0.000284		-1.982	DCTN2,F2,PLXNC1,SEMA3A	4
Cancer,Dermatological Diseases and Conditions,Organismal Injury and Abnormalities	Skin tumor	0.000286		-0.882	ACP5,ADAMTS15,AFM,ANK2,APOD,ASGR1,BMP6,C3,CADM1,CD163,CD5L,CFHR5,COLEC12,CST7,CXCL13,EGF,ENTPD3,EPHB2,EPOR,F11,F2,FAM107B,FCGR3A/FCGR3B,FLRT2,GPNMB,GSTP1,HJV,IL10RB,IL17RD,IL23R,JUN,KAT6A,KLK14,KLK8,KYNU,LTA4H,MB,MMEL1,MMP12,MST1R,NTN4,OMD,PLXNC1,POSTN,PRL,PRSS1,RPS3,SEMA3A,TG,THBS2,TNFSF14,TPSG1,VEGFA	53
Cellular Movement	Cell movement of breast cancer cell lines	0.000291		-1.957	BMP6,EGF,EPOR,JUN,MB,PRL,SEMA3A,VEGFA	8
Cell Cycle,Gene Expression	Binding of DNA	0.000295		-0.9	BMP6,EGF,EPOR,F2,GSTP1,IL23R,JUN,PRL,TNFSF12,VEGFA	10
Cellular Movement,Nervous System Development and Function	Abnormal migration of neurons	0.000298			FLRT2,PLXNC1,VEGFA	3
Cellular Development,Cellular Growth and Proliferation,Embryonic Development	Colony formation of embryonic cell lines	0.000298			EGF,JUN,VEGFA	3
Cell Death and Survival	Apoptosis of hematopoietic progenitor cells	0.0003		1.342	BCL2L2,EGF,EPOR,F2,JUN,VEGFA	6
Digestive System Development and Function,Gastrointestinal Disease,Hepatic System Development and Function,Hepatic System Disease,Organismal Development,Organismal Injury and Abnormalities	Abnormal morphology of hepatobiliary system	0.0003			C3,EGF,EPOR,HJV,JUN,KAT6A	6
Cancer,Organismal Injury and Abnormalities	Extrapulmonary squamous cell carcinoma	0.000305			ADAMTS15,ANK2,APOD,BMP6,C3,CA2,CD163,CDON,CXCL13,EGF,F11,FAM107B,FCGR3A/FCGR3B,FLRT2,GPNMB,GSTP1,IL25,JUN,KAT6A,MMP12,NTN4,PLA2G1B,PLXNC1,POSTN,PRL,PRSS1,SEMA3A,TG,TNFSF14,VEGFA	30
Cancer,Endocrine System Disorders,Organismal Injury and Abnormalities	Endocrine carcinoma	0.000309			ADAMTS15,AFM,ANK2,APOD,ASGR1,BCL2L2,BMP6,C3,CA2,CD163,CD5L,CDON,CFHR5,COLEC12,CST7,DCTN2,EGF,EPHB2,EPOR,ETHE1,F11,F2,FCGR3A/FCGR3B,FLRT2,FUT3,GPNMB,GSTP1,HJV,IL10RB,IL17RD,IL18BP,IL23R,KAT6A,KLK14,KLK8,KYNU,MATN3,MMEL1,MMP12,MST1R,NTN4,PDXK,PGAM1,PLXNC1,POSTN,PRL,PRSS1,PSMA2,RPS3,SEMA3A,STX1A,TFF2,TG,THBS2,TNFRSF12A,TNFRSF18,TNFSF14,TPSG1,VEGFA	59
Cancer,Organismal Injury and Abnormalities	Abdominal adenocarcinoma	0.000317			ACP5,ADAMTS15,AFM,ANK2,APOD,BCL2L2,BMP6,C3,CA2,CADM1,CD163,CD5L,CDON,CFHR5,COLEC12,COTL1,CST7,EGF,ENTPD3,EPHB2,ESD,F11,F2,FAM107B,FLRT2,FUT3,GPNMB,GSTP1,HAMP,HJV,IL10RB,IL17RD,IL18BP,IL23R,IL25,JUN,KAT6A,KLK14,KLK8,KYNU,LTA4H,MATN3,MMEL1,MMP12,MST1R,NAMPT,NTN4,OMD,PDXK,PGAM1,PLXNC1,POSTN,PRL,PSMA2,RPS3,SEMA3A,STX1A,TFF2,TG,THBS2,TNFSF12,TNFSF14,VEGFA	63
Cancer,Organismal Injury and Abnormalities,Tissue Morphology,Tumor Morphology	Size of malignant tumor	0.00032			IL18BP,JUN,POSTN	3
Cellular Movement	Distribution of cells	0.00032			EPHB2,SEMA3A,VEGFA	3
Cellular Movement	Invasion of cells	0.000325		-1.579	ADAMTS15,ASGR1,BMP6,EGF,EPHB2,F2,JUN,MMP12,MST1R,NAMPT,POSTN,PRL,TFF2,THBS2,VEGFA	15
Behavior	Learning	0.000329		-1.109	APOD,C3,EPHB2,EPOR,JUN,KLK8,NAMPT,STX1A,VEGFA	9
Cell-To-Cell Signaling and Interaction	Detachment of cells	0.000329			EGF,F2,PRSS1,VEGFA	4
Cell-To-Cell Signaling and Interaction,Cellular Movement	Chemoattraction	0.000329			C3,CXCL13,SEMA3A,VEGFA	4
Hematological System Development and Function,Tissue Morphology	Quantity of myeloid cells	0.000333		-1.038	C3,CD5L,EPOR,IL18BP,IL25,MMP12,PRL,THBS2,TPSG1,VEGFA	10
Cell-To-Cell Signaling and Interaction,Reproductive System Development and Function	Binding of granulosa cells	0.000334			EGF,PRL	2
Cell Death and Survival,Reproductive System Development and Function	Cell viability of male germ cells	0.000334			BCL2L2,CADM1	2
Connective Tissue Disorders,Organismal Injury and Abnormalities,Skeletal and Muscular Disorders,Skeletal and Muscular System Development and Function,Tissue Morphology	Abnormal morphology of ligament	0.000334			POSTN,THBS2	2
Hematological System Development and Function,Immune Cell Trafficking,Inflammatory Response,Tissue Development	Accumulation of inflammatory leukocytes	0.000334			CD5L,TPSG1	2
Nucleic Acid Metabolism,Small Molecule Biochemistry	Biosynthesis of NAD+	0.000334			KYNU,NAMPT	2
